# Supplementary material for: Transcriptomic Analyses Unveil Hydrocarbon Degradation Mechanisms in a Novel Polar Rhodococcus sp. Strain R1B_2T From a High Arctic Intertidal Zone Exposed to Ultra‐Low Sulphur Fuel Oil
Source: Environ Microbiol Rep. 2025 Oct 16;17(5):e70218. doi: 10.1111/1758-2229.70218 (PMC12530890; doi:10.1111/1758-2229.70218)
Supplement: Supplementary file 1 — Table S1: (xlsx). Petroleum hydrocarbon initial concentration, concentration measured, concentration of degradation and percentage of hydrocarbon removal from Figure 2. Table S2: (xlsx). Overall summary of results of the Illumina transcriptome sequencing. Table S3: (xlsx). Genome information and average nucleotide identity values between selected reference genomes of genus Rhodococcus from the pangenome comparison from Figures 1 and S1. Table S4: (xlsx). Blastp results from comparison of almA gene annotated as putative flavin‐binding monooxygenase from Alloalcanivorax dieselolei (ADP30851.1) with 8 referenced genomes of Rhodococcus species and novel strain R1B_2T. Table S5: (xlsx). Statistic one‐way ANOVA for total petroleum hydrocarbon analyses from Figure 2. Table S6: (xlsx). List of genes and functional annotation from clusters of top 25 heatmap from Figure 3. Table S7: (xlsx). List of Gene Ontology (GO) terms from Figure 4. Table S8: (xlsx). List of Clusters of Orthologous Genes (COG) terms from Figure S4. Table S9: (xlsx). List of KEGG eukaryotic Ortholog Groups of proteins (KO) terms from Figure S5. Table S10: (xlsx). List of genes present in each module and group of nodes from Figure 5D. Table S11: (xlsx). List of hydrocarbon degradation genes from Figures 6–8. Table S12: (xlsx). List of genes coding for CAZY enzymes from Figure S6. Table S13: (xlsx). List of genes from additional categories from Figures 7 and S7. [file EMI4-17-e70218-s002.xlsx]

## Sheet: README
Supplementary tables from "Transcriptomic analyses unveil hydrocarbon degradation mechanisms in a newly isolated polar Rhodococcus sp. strain R1B_2T from a High Arctic intertidal zone exposed to ultra-low sulfur fuel oil."
by Nastasia J. Freyria, Antoine-Olivier Lirette, Brady R.W. O’Connor, Charles W. Greer & Lyle G. Whyte
Table	Description
S1	Petroleum hydrocarbon initial concentration, concentration measured, concentration of degradation and percentage of hydrocarbon removal from Fig. 2.
S2	Overall summary of results of the Illumina transcriptome sequencing.
S3	Genome information and average nucleotide identity values between selected reference genomes of genus Rhodococcus from the pangenome comparison from Figs. 1 and S1.
S4	Blastp results from comparison of almA gene annotated as putative flavin-binding monooxygenase from Alloalcanivorax dieselolei (ADP30851.1) with 8 referenced genomes of Rhodococcus species and novel strain R1B_2T.
S5	Statistic one-way ANOVA for total petroleum hydrocarbon analyses from Fig. 2.
S6	List of genes and functional annotation from clusters of top 25 heatmap from Fig. 3.
S7	List of Gene Ontology (GO) terms from Fig. 4.
S8	List of Clusters of Orthologous Genes (COG) terms from Fig. S4.
S9	List of KEGG Ortholog Groups of proteins (KO) terms from Fig. S5.
S10	List of genes present in each module and group of nodes from Fig. 5D.
S11	List of hydrocarbon degradation genes from Figs. 6-8.
S12	List of genes coding for CAZY enzymes from Fig. S6.
S13	List of genes from additional categories found in Figs. 7 and S7.

## Sheet: Table S1
Table S1: Petroleum hydrocarbon initial concentration, concentration measured, concentration of degradation and percentage of hydrocarbon removal from Fig. 2.
		Initial concentration (ug/L)	Concentration measured (ug/L)
	Sample ID	T0 control	T1R1	T1R2	T3R1	T3R2	T3R2	T3R3
	1-Methylnaphthalene	47	26	29			13	41
	2-Methylnaphthalene	65	32	34			9.9	37
	Methylnaphthalene, 2-(1-)	112	58	62			23	78
	Naphthalene	11	2.3	1.7			0.8	2.2
	F2 (C10-C16)	80400	13800	19700	26200	42600	8800	27300
	F3 (C16-C34)	782000	223000	333000	314000	377000	149000	446000
	F4 (C34-C50)	259000	83900	130000	118000	131000	51300	157000
		Residual concentration (ug/L) after incubation						Average		Standard deviation
	Sample ID	T1R1	T1R2	T1R3	T3R1	T3R2	T3R3	T1	T3	T1	T3
	1-Methylnaphthalene	21	18			34	6	41.5	42.6	4.51345	42.1255
	2-Methylnaphthalene	33	31			55.1	28	49.2	63.9	2.17571	29.4809
	Methylnaphthalene, 2-(1-)	54	50			89	34	46.4	54.9	2.52538	34.724
	Naphthalene	8.7	9.3			10.2	8.8	81.8	86.4	3.85695	8.99954
	F2 (C10-C16)	66600	60700	54200	37800	71600	53100	75.2	67.4	7.71445	21.0513
	F3 (C16-C34)	559000	449000	468000	405000	633000	336000	62.9	58.6	7.5187	19.8762
	F4 (C34-C50)	175100	129000	141000	128000	207700	102000	57.3	56.3	9.23421	21.2651
		Hydrocarbon degradation (%)
	Sample ID	T1R1	T1R2	T1R3	T3R1	T3R2	T3R3
	1-Methylnaphthalene	44.7	38.3			72.3	12.8
	2-Methylnaphthalene	50.8	47.7			84.8	43.1
	Methylnaphthalene, 2-(1-)	48.2	44.6			79.5	30.4
	Naphthalene	79.1	84.5			92.7	80
	F2 (C10-C16)	82.8	75.5	67.4	47	89.1	66
	F3 (C16-C34)	71.5	57.4	59.8	51.8	80.9	43
	F4 (C34-C50)	67.6	49.8	54.4	49.4	80.2	39.4

## Sheet: Table S2
Table S2: Overall summary of results of the Illumina transcriptome sequencing.
	Condition	Time of sampling	Replicate number	Raw data (reads)	Raw data (bases)	Trimmed data (reads)	Trimmed data (bases)
	Control	T0	1	456844	26076904	301968	378853
	Control	T0	2	1441902	114705468	1194193	1528396
	Control	T0	3	375264	28373143	296736	347989
	Control	T1	1	211722	16597774	171382	207624
	Control	T1	2	422604	24382089	274612	345101
	Control	T1	3	521374	28874901	308649	354433
	Control	T3	1	7223780	375330658	5850208	13561764
	Control	T3	2	555404	29202834	369683	572363
	Control	T3	3	269550	13541176	164057	232051
	ULSFO	T1	1	1033842	70293122	743672	885546
	ULSFO	T1	2	1271980	90247997	928480	1093328
	ULSFO	T1	3	644704	33108580	374482	489319
	ULSFO	T3	1	786444	53286437	556675	700311
	ULSFO	T3	2	1899868	134616013	1446067	1945732
	ULSFO	T3	3	2157520	170924204	1739162	2113770

## Sheet: Table S3
Table S3. Genome information and average nucleotide identity values between selected reference genomes of genus Rhodococcus from the pangenome comparison from Figs. 1 and S1.
		Average Nucleotide Identity (ANI, %)									Genome information
		R. opacus	R. qingshengii	R. sp. strain R1B_2T	R. sovatensis	R. yunnanensis	R. cerastii	R. cercidiphylli	R. erythropolis	R. kyotonense	GC content (%)	Genome size (Mb)	Gene count assembled	Accession number	Gold Sequencing Project ID	Gold Analysis Project ID	IMG Genome ID
	R. opacus		77.1946	76.7046	76.1048	76.467	76.7256	76.7421	77.2062	77.1916	67	9.2	8357	GCF_020542785 ASM2054278 v1
	R. qingshengii	77.1946		76.2718	75.9163	75.9193	76.3022	76.2023	95.3826	76.4102	62.5	6.7	6252	GCF_015099595 ASM1509959 v1
	R. sp. strain R1B_2T	76.7046	76.2718		78.4099	78.3831	97.1059	98.9454	76.2404	79.3381		5.5	5512		Go0632451	Ga0557218	2963878662
	R. sovatensis	76.1048	75.9163	78.4099		79.3875	78.3255	78.4707	75.7603	79.2647	63	6	5642	GCF_037327425 ASM3732742 v1
	R. yunnanensis	76.467	75.9193	78.3831	79.3875		78.5839	78.4721	75.9702	81.0947	64	6.4	5874	GCF_001895005 ASM189500 v1
	R. cerastii	76.7256	76.3022	97.1059	78.3255	78.5839		97.077	76.2404	79.4213	65	5.2	4925	GCF_033042195 ASM3304219 v1
	R. cercidiphylli	76.7421	76.2023	98.9454	78.4707	78.4721	97.077		76.2074	79.0432	65	5.5	5235	GCF_033042225 ASM3304222 v1
	R. erythropolis	77.2062	95.3826	76.2404	75.7603	75.9702	76.2404	76.2074		76.4654	62.5	6.8	6318	GCF_000696675 ASM69667 v2
	R. kyotonense	77.1916	76.4102	79.3381	79.2647	81.0947	79.4213	79.0432	76.4654		65	5.5	5093	GCF_001645385 ASM164538 v1

## Sheet: Table S4
Table S4. Blastp results from comparison of almA gene annotated as putative flavin-binding monooxygenase from Alloalcanivorax dieselolei (ADP30851.1) with 8 referenced genomes of Rhodococcus species and novel strain R1B_2T.
		Blastp - GenBank: ADP30851.1 - putative flavin-binding monooxygenase (Alloalcanivorax dieselolei)
		Sequence ID	Annotation	Score (bits)	E-value
	R. sp. strain R1B_2T	R1B_2T_02890	FAD-containing monooxygenase EthA	530	0
		R1B_2T_00325	FAD-containing monooxygenase EthA	443	1e-152
		R1B_2T_04495	Baeyer-Villiger monooxygenase	150	1e-40
		R1B_2T_00333	Baeyer-Villiger monooxygenase	144	1e-38
		R1B_2T_04330	Baeyer-Villiger monooxygenase	144	2e-38
		R1B_2T_02801	Baeyer-Villiger monooxygenase	143	3e-38
		R1B_2T_03613	Baeyer-Villiger monooxygenase	137	3e-36
		R1B_2T_03917	4-hydroxyacetophenone monooxygenase	135	8e-35
		R1B_2T_02636	Baeyer-Villiger monooxygenase	132	4e-34
	R. cerastii	CERASTII_04147	FAD-containing monooxygenase EthA	528	0
		CERASTII_00418	FAD-containing monooxygenase EthA	443	9e-153
		CERASTII_00917	Baeyer-Villiger monooxygenase	150	1e-40
	R. cercidiphylli	CERCIDIPHYLLI_00415	FAD-containing monooxygenase EthA	530	0
		CERCIDIPHYLLI_02235	FAD-containing monooxygenase EthA	442	1e-152
		CERCIDIPHYLLI_03295	Baeyer-Villiger monooxygenase	151	6e-41
	R. erythropolis	ERYTHROPOLIS_01285	Putative FAD-containing monooxygenase MymA	513	1e-180
		ERYTHROPOLIS_01765	FAD-containing monooxygenase EthA	486	7e-170
		ERYTHROPOLIS_03243	Baeyer-Villiger monooxygenase	152	2e-41
	R. kyotonense	KYOTONENSE_00462	FAD-containing monooxygenase EthA	507	3e-178
		KYOTONENSE_03432	Baeyer-Villiger monooxygenase	144	2e-38
		KYOTONENSE_01046	4-hydroxyacetophenone monooxygenase	135	4e-35
	R. opacus	OPACUS_06813	FAD-containing monooxygenase EthA	524	0
		OPACUS_05733	Baeyer-Villiger monooxygenase	152	4e-41
		OPACUS_03542	Baeyer-Villiger monooxygenase	150	2e-40
	R. qingshengii	QINGSHENGII_04764	FAD-containing monooxygenase EthA	495	2e-173
		QINGSHENGII_03247	Baeyer-Villiger monooxygenase	146	3e-39
		QINGSHENGII_04541	Baeyer-Villiger monooxygenase	146	5e-39
	R. sovatensis	SOVATENSIS_01119	FAD-containing monooxygenase EthA	518	0
		SOVATENSIS_05555	FAD-containing monooxygenase EthA	436	4e-150
		SOVATENSIS_05163	Baeyer-Villiger monooxygenase	151	6e-41
	R. yunnanensis	YUNNANENSIS_01136	FAD-containing monooxygenase EthA	504	6e-177
		YUNNANENSIS_05157	Baeyer-Villiger monooxygenase	146	6e-39
		YUNNANENSIS_03590	4-hydroxyacetophenone monooxygenase	140	2e-36

## Sheet: Table S5
Table S5: Statistic one-way ANOVA for total petroleum hydrocarbon analyses from Fig. 2.
		One-way ANOVA
		Concentration measured (µg/L)
		Sum of sqrs	Mean square	F	p
	1-Methylnaphthalene	0.25	0.25	0.001261	0.9749
	2-Methylnaphthalene	91.2025	91.2025	0.494	0.5549
	Methylnaphthalene, 2-(1-)	90.25	90.25	0.1187	0.7633
	Naphthalene	0.25	0.25	0.431	0.5789
	F2 (C10-C16)	60200000	60200000	0.3703	0.5757
	F3 (C16-C34)	104000000000	104000000000	55.76	0.001719	**
	F4 (C34-C50)	9130000	9130000	0.005063	0.9467
		One-way ANOVA
		Hydrocarbon removal (%)
		Sum of sqrs	Mean square	F	p
	1-Methylnaphthalene	1.13173	1.13173	0.001261	0.9749
	2-Methylnaphthalene	215.864	215.864	0.494	0.5549
	Methylnaphthalene, 2-(1-)	71.9467	71.9467	0.1187	0.7633
	Naphthalene	20.6612	20.6612	0.431	0.5789
	F2 (C10-C16)	93.0773	93.0773	0.3703	0.5757
	F3 (C16-C34)	28.3554	28.3554	0.1256	0.741
	F4 (C34-C50)	1.36054	1.36054	0.005063	0.9467

## Sheet: Table S6
Table S6. List of genes and functional annotation from clusters of top 25 heatmap from Fig. 3.
	Cluster number	Gene_id (genome JGI)	Gene_id (study)	KO/PFAM/SUPERFAMILY id	Description
	a	Ga0557218_020_54089_54442	g.5078	SSF63763	SAND domain
	a	Ga0557218_013_6266_7471	g.4404	K00457	HPD, hppD, 4-hydroxyphenylpyruvate dioxygenase
	a	Ga0557218_001_319779_320798	g.257	K00134, K10705	GAPDH, gapA glyceraldehyde 3-phosphate dehydrogenase; GAPDHS, glyceraldehyde-3-phosphate dehydrogenase, spermatogenic
	a	Ga0557218_001_828970_831135	g.747	K00525	ribonucleoside-diphosphate reductase alpha chain [EC:1.17.4.1]
	b	Ga0557218_003_449874_450893	g.2077	K00161	PDHA, pdhA, pyruvate dehydrogenase E1 component alpha subunit [EC:1.2.4.1]
	b	Ga0557218_019_29576_31327	g.4991	K03333	choD, cholesterol oxidase
	b	Ga0557218_003_547778_548317	g.2165	K09959	uncharacterized protein
	b	Ga0557218_019_33284_34492	g.4994	K00529, K00362	hcaD, 3-phenylpropionate/trans-cinnamate dioxygenase ferredoxin reductase; nirB, nitrite reductase (NADH) large subunit
	c	Ga0557218_007_119375_120046	g.3482	K04564	SOD2, superoxide dismutase, Fe-Mn family
	c	Ga0557218_011_43815_45437	g.4158	K15580, K02035	oppA, mppA, oligopeptide transport system substrate-binding protein; ABC.PE.S, peptide/nickel transport system substrate-binding
	c	Ga0557218_002_372293_373375	g.1290	K00259	alanine dehydrogenase [EC:1.4.1.1]
	c	Ga0557218_004_318183_319619	g.2562	K01915	glnA, GLUL, glutamine synthetase
	c	Ga0557218_010_4180_5370	g.3932	K02358, K00860, K00955	tuf, TUFM, elongation factor; cysC, adenylylsulfate kinase; cysNC, bifunctional enzyme
	c	Ga0557218_001_936938_937606	g.856	PF02482	Sigma 54 modulation protein / S30EA ribosomal protein
	c	Ga0557218_010_5473_7575	g.3933	K00955, K02355, K00860, K02358	cysNC, bifunctional enzyme; cysC, adenylylsulfate kinase; tuf, TUFM, elongation factor fusA, GFM, EFG, elongation factor G;
	c	Ga0557218_003_110570_111370	g.1744	PF09203	MspA, extracellular porin cell outer
	c	Ga0557218_015_45272_49024	g.4669	K00658	DLST, sucB, 2-oxoglutarate dehydrogenase E2 component (dihydrolipoamide succinyltransferase)
	c	Ga0557218_015_35391_35594	g.4661	K03704	cspA cold shock
	c	Ga0557218_007_21690_23018	g.3381	K03918	lat, L-lysine 6-transaminase
	c	Ga0557218_010_65143_69099	g.3994	K13797, K03046	rpoBC, DNA-directed RNA polymerase subunit beta-beta; rpoC, DNA-directed RNA polymerase subunit beta'
	c	Ga0557218_019_31899_33287	g.4993	PF00067	Cytochrome P450
	c	Ga0557218_004_29290_38589	g.2292	K11533	fas, fatty acid synthase, bacteria type
	c	Ga0557218_003_546255_547778	g.2164	K00138	ALDH, aldehyde dehydrogenase (NAD+)
	c	Ga0557218_020_11765_13243	g.5043	K02945	RP-S1, rpsA, small subunit ribosomal protein
	c	Ga0557218_015_21250_23037	g.4651	K01897	ACSL, fadD, long-chain acyl-CoA synthetase

## Sheet: Table S7
Table S7: List of Gene Ontology (GO) terms from Fig. 4.
	GO term - Biological Process (BP)	up_T0T1	down_T0T1		up_T1T3	down_T1T3		up_T0T3	down_T0T3		up_T0T1_OIL	down_T0T1_OIL		up_T1T1_OIL	down_T1T1_OIL		up_T0T3_OIL	down_T0T3_OIL		up_T1T3_OIL	down_T1T3_OIL		up_T3T3_OIL	down_T3T3_OIL
	regulation of transcription, DNA-templated	41	6		15	0		48	0		30	16		3	34		45	12		15	5		1	33
	translation	39	1		7	2		41	0		11	14		1	43		18	9		8	5		0	47
	carbohydrate metabolic process	21	2		2	3		21	0		12	7		2	20		14	2		9	4		1	16
	fatty acid metabolic process	17	0		2	0		19	0		12	6		0	13		15	4		6	2		0	13
	fatty acid biosynthetic process	15	0		6	0		17	0		8	3		1	14		11	4		3	5		0	18
	biosynthetic process	12	0		1	0		13	0		7	7		0	16		13	7		4	3		0	17
	glycolytic process	11	1		1	1		10	1		5	5		0	15		12	2		8	0		1	10
	tricarboxylic acid cycle	12	0		3	2		12	0		3	7		0	16		7	1		7	0		1	13
	fatty acid beta-oxidation	10	1		1	0		11	0		7	5		1	11		8	4		4	2		0	11
	lipid metabolic process	9	0		1	1		8	0		3	5		0	11		11	5		5	1		1	9
	carbohydrate transport	9	2		2	0		10	1		5	3		2	9		8	2		4	0		0	8
	DNA replication	8	0		0	0		8	0		3	3		0	12		7	3		6	3		0	8
	negative regulation of transcription, DNA-templated	5	0		3	0		7	0		4	7		0	9		7	2		5	1		0	8
	proteolysis	5	1		2	1		6	0		5	5		0	7		9	3		3	2		1	8
	DNA repair	8	0		0	0		8	0		4	7		0	10		6	1		6	0		0	4
	glutamine metabolic process	7	0		0	1		6	0		4	4		0	8		3	1		4	4		0	7
	antibiotic biosynthetic process	6	0		3	1		6	0		2	2		0	6		5	2		4	3		0	8
	DNA recombination	4	2		3	0		6	1		4	5		3	6		6	1		3	0		1	3
	tRNA aminoacylation for protein translation	7	0		0	0		7	0		4	2		0	11		6	0		2	1		0	7
	amino acid transport	4	0		1	0		5	0		3	2		1	6		7	3		4	3		0	6
	lipid catabolic process	6	0		2	2		6	1		3	1		1	5		4	2		1	3		1	6
	regulation of cell shape	4	0		1	0		4	0		2	5		0	10		4	3		4	1		0	5
	cell redox homeostasis	4	0		2	2		4	0		4	3		0	7		4	1		3	0		1	6
	DNA-templated transcription, initiation	5	0		2	0		6	0		3	2		0	5		5	2		2	1		0	6
	cell cycle	4	0		0	0		4	0		2	5		0	7		4	2		4	2		0	4
	isoleucine biosynthetic process	6	0		0	0		6	0		5	1		0	4		5	1		1	3		0	6
	protein folding	6	0		1	1		6	0		2	2		0	6		4	2		1	0		0	7
	steroid biosynthetic process	2	0		1	0		3	0		0	5		0	9		4	4		3	1		0	6
	ATP synthesis coupled proton transport	6	0		0	0		6	0		0	3		0	8		3	1		2	0		0	8
	valine catabolic process	3	0		2	0		5	0		1	5		0	7		2	1		5	0		0	6
	phosphorelay signal transduction system	6	1		1	0		6	0		5	2		0	5		5	0		1	0		0	4
	sodium ion transport	5	0		3	0		6	0		4	1		1	2		7	1		2	0		0	4
	valine biosynthetic process	6	0		0	0		6	0		5	1		0	3		5	1		1	3		0	5
	ion transport	5	0		1	0		5	0		4	1		0	4		4	1		1	2		0	7
	sporulation resulting in formation of a cellular spore	5	1		2	0		5	0		5	1		1	4		4	0		2	1		0	4
	SOS response	3	1		1	0		4	0		2	4		0	5		4	1		3	0		0	5
	cellular amino acid metabolic process	4	0		0	0		4	0		2	5		0	7		2	0		2	1		0	4
	nitrogen compound metabolic process	6	0		1	1		6	0		3	2		0	4		4	0		2	0		0	2
	glycerol metabolic process	3	1		2	0		4	0		1	0		1	4		3	1		3	0		0	7
	pentose-phosphate shunt	4	0		3	0		6	0		4	1		1	2		4	0		1	0		0	4
	phospholipid biosynthetic process	4	0		0	0		4	0		3	2		0	6		3	1		1	1		0	5
	leucine biosynthetic process	4	0		0	0		4	0		2	3		0	5		2	0		3	0		0	5
	nucleoside metabolic process	6	0		0	0		6	0		4	0		0	4		5	0		0	0		0	3
	phenylacetate catabolic process	2	2		2	0		2	1		2	5		1	3		2	1		2	1		0	2
	capsule polysaccharide biosynthetic process	5	0		0	0		5	0		4	0		0	4		3	0		0	0		0	5
	nucleotide-excision repair	2	1		1	0		3	0		2	3		0	4		3	1		2	0		0	4
	DNA integration	4	1		2	0		5	0		3	0		2	3		3	0		0	0		0	1
	DNA restriction-modification system	3	0		2	0		4	1		2	0		1	2		4	0		3	0		1	1
	modification-dependent protein catabolic process	4	0		0	0		4	0		2	1		0	4		4	0		4	0		0	1
	polysaccharide biosynthetic process	4	0		0	0		4	0		3	1		0	4		4	0		1	0		0	3
	proteasomal protein catabolic process	4	0		0	0		4	0		2	1		0	4		4	0		4	0		0	1
	DNA-dependent DNA replication	4	0		1	0		4	0		3	1		0	3		2	0		2	0		0	3
	ATP synthesis coupled electron transport	4	0		0	0		4	0		0	3		0	3		3	0		3	0		0	2
	DNA topological change	4	0		1	0		4	0		3	0		0	3		3	0		1	0		0	3
	intracellular protein transmembrane transport	2	1		1	0		2	0		0	2		0	4		2	2		0	0		0	6
	transcription, DNA-templated	2	0		3	0		3	0		0	2		0	4		2	1		1	0		0	4
	aromatic compound catabolic process	2	0		0	0		2	0		1	4		0	4		2	2		1	0		0	3
	branched-chain amino acid catabolic process	1	0		0	0		1	0		0	3		0	4		3	3		2	0		0	4
	gluconeogenesis	4	0		0	0		4	0		1	0		0	4		3	0		2	0		0	3
	histidine biosynthetic process	2	0		0	0		2	0		0	4		0	4		3	2		1	0		0	3
	protein refolding	3	0		0	1		3	1		1	2		0	4		1	1		0	1		0	3
	terpenoid biosynthetic process	2	1		0	0		2	1		0	3		1	5		1	1		2	0		0	2
	'de novo' IMP biosynthetic process	4	0		0	0		4	0		2	0		0	3		1	0		1	1		0	4
	base-excision repair	3	1		1	0		3	0		2	2		1	2		3	0		2	0		0	0
	glycogen biosynthetic process	3	0		0	0		3	0		0	1		0	3		3	1		2	0		0	4
	negative regulation of sporulation resulting in formation of a cellular spore	3	0		1	0		3	0		3	1		0	2		2	0		1	1		0	3
	one-carbon metabolic process	3	0		1	0		3	0		1	2		0	3		1	1		1	1		0	3
	glucose metabolic process	3	0		2	0		4	0		2	0		0	2		2	0		0	0		0	4
	response to toxic substance	3	0		1	0		4	0		1	2		0	4		2	0		2	0		0	0
	'de novo' UMP biosynthetic process	2	0		0	0		2	0		1	1		0	3		3	2		0	1		0	3
	cation transport	3	0		1	0		4	0		3	0		0	2		2	0		0	1		0	2
	coenzyme A biosynthetic process	4	0		0	0		4	0		2	0		0	3		2	0		1	0		0	2
	proteolysis involved in cellular protein catabolic process	3	0		0	0		3	0		1	1		0	3		3	0		3	0		0	1
	tryptophan biosynthetic process	4	0		0	0		4	0		2	0		0	1		2	0		0	2		0	3
	fatty acid beta-oxidation using acyl-CoA dehydrogenase	3	0		0	0		3	0		0	2		0	3		1	0		3	0		0	2
	glutamine biosynthetic process	3	0		1	1		3	0		2	0		0	1		3	0		1	0		0	2
	glycerol-3-phosphate metabolic process	2	0		0	0		2	0		1	0		0	2		3	1		2	0		0	4
	glyoxylate cycle	2	0		0	0		2	0		1	2		0	3		2	1		1	0		0	3
	hydrogen peroxide catabolic process	2	1		1	1		2	0		0	2		0	3		0	0		2	0		0	3
	purine ribonucleoside salvage	3	0		0	0		3	0		3	1		0	2		3	0		1	0		0	1
	tryptophan catabolic process to kynurenine	3	0		0	1		3	0		2	0		0	2		3	0		1	0		1	1
	alkane catabolic process	2	0		0	0		2	0		0	2		0	3		2	1		3	0		0	1
	cell morphogenesis	2	0		1	0		2	0		1	1		0	2		2	1		1	0		0	3
	lipopolysaccharide biosynthetic process	3	0		1	0		4	0		4	0		0	0		2	0		1	0		0	1
	response to oxidative stress	2	1		1	0		2	0		0	2		0	3		1	0		2	0		0	2
	trehalose biosynthetic process	2	0		0	0		2	0		1	1		0	3		3	2		0	0		0	2
	biotin biosynthetic process	2	0		2	0		3	0		3	0		1	1		2	0		0	0		0	1
	butyrate metabolic process	1	0		0	0		1	0		1	1		0	2		3	2		1	1		0	2
	cobalamin biosynthetic process	2	0		0	0		2	0		1	2		0	3		1	0		2	0		0	2
	daunorubicin transport	3	0		0	0		3	0		2	1		0	1		2	1		0	0		0	2
	doxorubicin transport	3	0		0	0		3	0		2	1		0	1		2	1		0	0		0	2
	L-phenylalanine catabolic process	3	0		0	0		3	0		3	0		0	2		3	0		1	0		0	0
	L-serine biosynthetic process	3	0		0	0		3	0		1	0		0	2		2	1		0	0		0	3
	metal ion transport	3	1		1	0		3	0		3	0		1	0		3	0		0	0		0	0
	methionine biosynthetic process	3	0		0	0		3	0		1	0		0	2		2	0		0	1		0	3
	peptidoglycan catabolic process	2	0		0	0		2	0		1	1		0	3		1	0		2	1		0	2
	protein phosphorylation	2	0		1	1		2	1		1	1		0	1		3	1		0	0		0	1
	protein transport by the Tat complex	3	0		0	0		3	0		1	0		0	3		2	0		1	0		0	2
	zinc ion transport	2	0		2	0		3	0		3	0		0	1		2	0		0	1		0	1
	cellular response to DNA damage stimulus	2	0		0	0		2	0		0	0		0	2		3	1		2	1		0	1
	cholesterol metabolic process	1	0		1	0		2	0		0	2		0	4		1	1		0	0		0	2
	glycolipid biosynthetic process	2	0		0	0		2	0		2	1		0	1		2	0		1	1		0	2
	isopentenyl diphosphate biosynthetic process, methylerythritol 4-phosphate pathway	1	1		0	0		1	1		0	2		1	3		1	1		1	0		0	1
	leucine catabolic process	0	0		0	0		0	0		0	3		0	3		2	2		2	0		0	2
	purine nucleotide biosynthetic process	3	0		0	0		3	0		2	0		0	1		2	0		0	0		0	3
	streptomycin biosynthetic process	2	0		1	0		2	0		2	1		0	1		1	0		1	1		0	2
	tRNA processing	2	0		0	0		2	0		1	1		0	2		3	1		1	0		0	1
	'de novo' GDP-L-fucose biosynthetic process	2	0		0	0		2	0		2	0		0	2		2	0		1	0		0	2
	alanine transport	2	0		1	0		2	0		1	0		0	1		2	0		2	0		0	2
	arginine biosynthetic process	2	0		0	0		2	0		1	0		0	2		2	1		0	1		0	2
	carbon fixation	3	0		0	0		3	0		0	0		0	3		1	0		1	0		0	2
	cellular aldehyde metabolic process	2	0		0	0		2	0		1	1		0	2		2	1		0	0		0	2
	lipid biosynthetic process	2	0		0	0		2	0		2	1		0	2		2	0		0	0		0	2
	protein metabolic process	1	0		1	1		1	1		1	1		0	2		2	1		0	0		0	1
	protein transport by the Sec complex	1	1		1	0		1	0		0	1		0	2		1	1		0	0		0	4
	aromatic amino acid family biosynthetic process	3	0		0	0		2	0		1	1		0	3		1	0		0	0		0	1
	cellular amino acid biosynthetic process	2	0		0	0		2	0		1	1		0	2		2	0		2	0		0	0
	glycerol catabolic process	1	0		0	0		1	0		1	0		0	2		2	1		2	0		0	2
	glycine betaine transport	1	0		0	0		1	0		0	0		0	2		2	2		0	1		0	3
	GMP biosynthetic process	2	0		0	0		2	0		1	1		0	1		2	1		0	0		0	2
	iron-sulfur cluster assembly	0	3		4	0		2	0		0	0		1	0		0	0		0	0		0	2
	nicotine catabolic process	2	0		0	0		2	0		0	2		0	3		0	0		1	0		0	2
	phosphatidylinositol metabolic process	1	0		0	0		1	0		1	2		0	2		2	1		1	0		0	1
	proline catabolic process to glutamate	1	0		0	0		1	0		0	2		0	2		1	1		2	0		0	2
	putrescine catabolic process	2	0		0	0		2	0		2	1		0	2		1	0		1	0		0	1
	tetrapyrrole biosynthetic process	2	0		0	0		2	0		1	0		0	2		1	1		0	1		0	2
	transcription antitermination	1	1		2	0		2	0		1	0		1	0		1	0		0	0		0	3
	transposition, DNA-mediated	1	1		1	0		1	0		0	0		1	2		1	0		1	0		0	3
	tRNA modification	1	2		2	0		1	0		0	1		1	1		1	0		1	0		0	1
	(+)-camphor catabolic process	1	0		0	0		1	0		0	2		0	2		1	1		2	0		0	1
	carboxylic acid metabolic process	1	0		0	1		0	0		1	1		0	2		2	1		0	0		1	1
	carnitine metabolic process, CoA-linked	2	0		0	0		2	0		0	1		0	2		1	0		2	0		0	1
	carotenoid biosynthetic process	2	0		0	0		2	0		1	1		0	2		1	1		0	0		0	1
	DNA replication, synthesis of RNA primer	3	0		0	0		3	0		2	0		0	1		1	0		0	0		0	1
	DNA-templated transcription, termination	1	1		2	0		2	0		1	0		1	0		1	0		0	0		0	2
	glycine betaine biosynthetic process from choline	2	0		0	0		2	0		1	1		0	2		2	0		1	0		0	0
	long-chain fatty acid catabolic process	2	0		0	0		2	0		0	1		0	2		1	0		2	0		0	1
	pantothenate biosynthetic process	0	1		1	0		0	0		0	1		0	0		2	2		0	1		0	3
	protoporphyrinogen IX biosynthetic process	1	1		1	0		1	0		0	2		0	3		0	0		1	0		0	1
	ribosomal large subunit assembly	1	0		0	0		0	0		0	1		0	2		2	2		0	1		0	2
	translational initiation	2	0		1	0		2	0		2	0		0	1		1	0		1	0		0	1
	urea catabolic process	2	0		0	0		2	0		2	1		0	1		2	0		1	0		0	0
	aerobic respiration	2	0		1	0		2	0		1	0		0	1		2	0		0	0		0	1
	beta-alanine biosynthetic process	1	0		1	0		2	0		1	1		0	1		1	0		1	0		0	1
	cellular response to starvation	2	0		1	0		2	0		0	0		0	2		1	0		0	0		0	2
	D-alanine transport	2	0		0	0		2	0		2	0		0	2		2	0		0	0		0	0
	D-gluconate metabolic process	2	0		0	0		2	0		2	0		0	1		2	0		0	0		0	1
	double-strand break repair via homologous recombination	2	0		0	0		2	0		1	1		0	1		2	0		1	0		0	0
	electron transport coupled proton transport	2	0		1	0		2	0		1	0		0	1		2	0		0	0		0	1
	guanosine tetraphosphate metabolic process	3	0		0	0		3	0		1	0		0	1		1	0		0	0		0	1
	iron ion transport	0	1		1	0		1	0		0	2		0	2		0	0		2	0		0	1
	negative regulation of translational elongation	2	0		0	0		2	0		0	1		0	2		0	0		1	0		0	2
	oxaloacetate metabolic process	2	0		0	0		2	0		0	0		0	2		2	0		2	0		0	0
	oxidative phosphorylation	2	0		1	0		2	0		1	0		0	1		2	0		0	0		0	1
	peptidoglycan metabolic process	2	0		1	0		2	0		1	0		0	2		1	0		0	0		0	1
	protein secretion	1	1		1	0		1	0		0	1		0	1		1	1		0	0		0	2
	riboflavin biosynthetic process	1	0		0	0		1	0		1	1		0	1		2	1		1	0		0	1
	rRNA processing	0	0		1	1		0	1		0	0		0	2		1	1		0	0		1	2
	thymine catabolic process	1	0		1	0		2	0		1	1		0	1		1	0		1	0		0	1
	valine metabolic process	1	0		1	0		2	0		1	1		0	1		1	0		1	0		0	1
	'de novo' CTP biosynthetic process	1	0		0	0		1	0		0	0		0	1		2	1		0	1		0	2
	AMP salvage	1	0		0	0		1	0		1	1		0	2		1	0		1	0		0	1
	cholesterol catabolic process	1	1		1	0		2	0		0	1		0	1		0	0		1	0		0	1
	coenzyme A metabolic process	0	0		0	0		0	0		0	2		0	2		1	1		1	0		0	2
	establishment of competence for transformation	1	1		1	0		1	0		1	0		1	1		1	0		1	0		0	0
	glycerophosphodiester transmembrane transport	1	0		0	0		1	0		0	0		0	2		2	1		1	0		0	1
	Mo-molybdopterin cofactor biosynthetic process	0	0		0	1		0	0		0	3		0	3		0	0		2	0		0	0
	phosphoenolpyruvate-dependent sugar phosphotransferase system	1	0		1	0		2	0		1	0		1	1		1	0		0	0		0	1
	protein import	1	0		0	0		1	0		0	1		0	2		1	1		0	0		0	2
	pteridine-containing compound metabolic process	1	0		0	0		1	0		1	1		0	2		1	0		1	0		0	1
	response to heat	0	0		0	1		0	1		0	1		0	1		2	2		0	0		0	1
	RNA processing	2	0		0	0		2	0		0	0		0	2		1	0		1	0		0	1
	tyrosine catabolic process	2	0		0	0		2	0		2	0		0	1		2	0		0	0		0	0
	aerobic electron transport chain	1	0		0	1		1	0		0	1		0	2		1	0		1	0		0	0
	D-gluconate catabolic process	0	0		1	1		1	1		1	0		1	0		1	0		0	0		1	0
	DNA methylation	1	0		0	0		1	1		1	0		0	0		1	0		2	0		1	0
	glutamate biosynthetic process	1	0		0	0		1	0		1	1		0	2		0	0		1	0		0	1
	guanosine tetraphosphate biosynthetic process	2	0		0	0		2	0		1	0		0	1		1	0		0	0		0	1
	hypoxanthine catabolic process	1	0		0	0		1	0		1	0		0	0		2	1		0	1		0	1
	intein-mediated protein splicing	1	1		1	0		2	0		0	0		0	1		0	0		0	0		0	2
	L-arabinose catabolic process to xylulose 5-phosphate	0	2		2	0		1	0		1	0		1	0		1	0		0	0		0	0
	lipid transport	1	0		1	0		2	0		1	0		0	0		0	0		0	1		0	2
	long-chain fatty acid metabolic process	2	0		0	0		2	0		0	0		0	2		0	0		0	0		0	2
	methanogenesis, from carbon dioxide	2	0		0	0		2	0		1	0		0	1		0	0		0	1		0	1
	nucleotide metabolic process	2	0		0	1		1	0		1	0		0	1		1	0		0	0		0	1
	positive regulation of transcription, DNA-templated	0	1		0	0		0	1		0	2		0	1		1	1		1	0		0	0
	superoxide metabolic process	1	0		0	1		1	0		1	0		0	1		1	0		0	0		0	2
	translational elongation	2	0		0	0		2	0		0	0		0	2		0	0		0	0		0	2
	translational termination	1	0		0	0		1	0		1	0		0	2		1	0		0	0		0	2
	uracil catabolic process	0	0		0	0		0	0		0	1		0	2		1	1		0	1		0	2
	viral entry into host cell	0	1		2	0		1	0		1	0		2	0		1	0		0	0		0	0
	acetyl-CoA biosynthetic process from acetate	1	0		0	0		1	0		0	0		0	1		1	1		0	1		0	1
	alanine catabolic process	1	0		0	0		1	0		1	0		0	1		1	0		1	0		0	1
	cyclic nucleotide biosynthetic process	1	1		1	0		1	0		0	0		1	1		0	0		0	0		0	1
	deoxyribonucleotide biosynthetic process	1	0		0	0		1	0		1	0		0	1		1	0		1	0		0	1
	division septum assembly	1	0		0	0		2	0		1	0		0	1		1	0		0	0		0	1
	DNA methylation on adenine	1	0		1	0		1	0		1	0		0	0		1	0		1	0		0	1
	dTDP-rhamnose biosynthetic process	1	0		0	0		1	0		1	1		0	1		1	0		1	0		0	0
	dUMP biosynthetic process	0	0		1	0		1	0		0	0		1	0		1	1		0	1		0	1
	ethanolamine catabolic process	1	0		0	0		1	0		1	1		0	1		0	0		0	1		0	1
	extracellular polysaccharide biosynthetic process	1	0		0	0		1	0		1	1		0	1		1	0		1	0		0	0
	FtsZ-dependent cytokinesis	1	0		0	0		2	0		1	0		0	1		1	0		0	0		0	1
	GDP-mannose metabolic process	1	0		0	0		1	0		1	0		0	1		1	0		1	0		0	1
	glycogen catabolic process	1	0		0	0		1	0		0	0		0	1		1	0		1	1		0	1
	intracellular signal transduction	1	1		1	0		1	0		0	0		1	1		0	0		0	0		0	1
	isoleucyl-tRNA aminoacylation	1	0		0	0		1	0		1	0		0	1		1	0		0	1		0	1
	isoprenoid biosynthetic process	1	0		0	0		1	0		0	1		0	2		0	0		1	0		0	1
	L-alanine catabolic process	1	0		0	0		1	0		1	0		0	1		1	0		1	0		0	1
	methylglyoxal catabolic process to D-lactate via S-lactoyl-glutathione	1	0		1	0		2	0		0	0		0	1		1	0		1	0		0	0
	mycothiol biosynthetic process	1	0		0	0		1	0		1	1		0	1		1	0		1	0		0	0
	NAD biosynthetic process	2	0		0	0		2	0		2	0		0	0		1	0		0	0		0	0
	negative regulation by symbiont of host apoptotic process	1	0		0	0		1	0		0	1		0	1		1	0		1	0		0	1
	peptide transport	1	0		0	0		1	0		0	1		0	2		0	0		1	0		0	1
	phenylpropanoid metabolic process	1	0		0	0		1	0		0	1		0	1		1	0		1	0		0	1
	porphyrin-containing compound biosynthetic process	1	0		0	0		1	0		0	1		0	1		0	0		1	0		0	2
	protein lipoylation	1	0		1	0		2	0		0	0		0	1		0	0		0	0		0	2
	regulation of DNA-templated transcription, elongation	1	0		1	0		2	0		1	0		0	0		0	0		0	0		0	2
	thiamine biosynthetic process	1	0		0	0		1	0		0	1		0	2		0	0		1	0		0	1
	threonine biosynthetic process	1	0		0	0		1	0		0	0		0	3		0	0		0	0		0	2
	trehalose catabolic process	1	0		0	0		1	0		0	0		0	1		1	1		1	0		0	1
	tryptophan metabolic process	1	0		0	0		1	0		0	1		0	1		0	0		1	0		0	2
	ubiquinone biosynthetic process	1	0		1	0		1	0		0	1		0	1		0	0		0	0		0	2
	5-phosphoribose 1-diphosphate biosynthetic process	1	0		0	0		1	0		1	0		0	1		1	0		0	0		0	1
	acetoin catabolic process	0	0		0	0		0	0		0	1		0	2		1	1		0	0		0	1
	acyl-CoA metabolic process	1	0		1	0		1	0		1	0		0	0		1	0		0	0		0	1
	amine metabolic process	1	0		0	0		1	0		1	0		0	1		1	0		0	0		0	1
	asparagine biosynthetic process	1	0		0	0		1	0		0	1		0	1		0	0		1	0		0	1
	branched-chain amino acid biosynthetic process	1	0		0	0		1	0		1	0		0	1		1	0		0	0		0	1
	carbohydrate catabolic process	1	0		0	0		1	0		1	1		0	1		1	0		0	0		0	0
	cellular response to oxidative stress	2	0		0	1		1	0		0	0		0	1		0	0		0	0		0	1
	cellular zinc ion homeostasis	1	0		0	0		1	0		1	0		0	1		0	0		0	1		0	1
	chemotaxis	1	0		0	0		1	0		0	1		0	1		1	0		1	0		0	0
	cysteine metabolic process	0	0		0	0		0	0		0	1		0	1		1	1		1	0		0	1
	cysteinyl-tRNA aminoacylation	1	0		0	0		1	0		1	0		0	1		1	0		0	0		0	1
	DNA modification	0	1		1	0		0	0		0	0		1	0		1	0		1	0		1	0
	DNA replication initiation	1	0		0	0		1	0		1	0		0	1		1	0		0	0		0	1
	double-strand break repair via nonhomologous end joining	0	0		1	0		1	0		1	0		1	0		1	0		0	0		0	1
	ectoine biosynthetic process	1	0		0	0		1	0		0	1		0	1		0	0		1	0		0	1
	fatty acid elongation	1	0		0	0		1	0		1	0		0	2		1	0		0	0		0	0
	filamentous growth	1	0		1	0		1	0		0	0		0	1		1	0		0	0		0	1
	filamentous growth of a population of unicellular organisms in response to biotic stimulus	1	0		1	0		1	0		0	0		0	1		1	0		0	0		0	1
	filamentous growth of a population of unicellular organisms in response to starvation	1	0		1	0		1	0		0	0		0	1		1	0		0	0		0	1
	glutamate catabolic process	1	0		0	1		0	0		1	0		0	1		1	0		0	0		1	0
	glutamate catabolic process to 2-oxoglutarate	1	0		0	0		1	0		0	1		0	1		0	0		1	0		0	1
	glutamyl-tRNA aminoacylation	1	0		0	0		1	0		0	1		0	1		0	0		1	0		0	1
	glycogen metabolic process	1	0		0	0		1	0		0	1		0	1		0	0		1	0		0	1
	IMP salvage	1	0		0	0		1	0		1	0		0	1		1	0		0	0		0	1
	L-asparagine biosynthetic process	1	0		0	0		1	0		0	1		0	1		0	0		1	0		0	1
	L-fucose biosynthetic process	1	0		0	0		1	0		1	0		0	1		1	0		0	0		0	1
	lactate fermentation to propionate and acetate	0	0		0	0		0	0		0	1		0	1		1	1		1	0		0	1
	lysyl-tRNA aminoacylation	1	0		0	0		1	0		1	0		0	1		1	0		0	0		0	1
	metabolic process	1	0		0	0		1	0		0	0		0	1		1	0		1	0		0	1
	methanol oxidation	1	0		0	0		1	0		0	1		0	1		0	0		1	0		0	1
	nitrogen utilization	0	0		0	0		0	0		0	1		0	1		1	1		0	1		0	1
	nucleotide biosynthetic process	1	0		0	0		1	0		1	0		0	1		1	0		0	0		0	1
	phosphate ion transmembrane transport	0	0		0	0		0	0		0	0		0	0		1	1		0	2		0	2
	phosphate-containing compound metabolic process	1	0		1	0		1	0		0	0		0	1		1	0		0	0		0	1
	polyphosphate biosynthetic process	1	0		0	0		1	0		1	0		0	1		1	0		0	0		0	1
	polysaccharide transport	1	0		0	0		1	0		0	1		0	1		0	0		1	0		0	1
	positive regulation of transcription by RNA polymerase II	1	0		0	0		1	0		1	0		0	1		0	0		0	1		0	1
	pyridoxine biosynthetic process	1	0		0	0		1	0		1	0		0	2		0	0		0	0		0	1
	regulation of DNA replication	1	0		0	0		1	0		1	0		0	1		1	0		0	0		0	1
	regulation of nitrogen utilization	1	0		0	0		1	0		1	0		0	1		1	0		0	0		0	1
	regulation of translation	1	0		0	0		1	0		0	0		0	1		1	1		0	0		0	1
	removal of superoxide radicals	0	0		0	0		0	0		0	2		0	2		0	0		2	0		0	0
	respiratory electron transport chain	1	0		0	0		1	0		0	0		0	1		1	0		1	0		0	1
	ribonucleoside monophosphate biosynthetic process	1	0		0	0		1	0		1	0		0	1		1	0		0	0		0	1
	rRNA base methylation	0	1		1	0		1	0		0	0		1	1		0	0		0	0		0	1
	threonyl-tRNA aminoacylation	1	0		0	0		1	0		1	0		0	1		1	0		0	0		0	1
	tRNA aminoacylation	1	0		0	0		1	0		0	1		0	1		0	0		1	0		0	1
	tyrosine metabolic process	1	0		0	0		1	0		1	0		0	1		1	0		1	0		0	0
	tyrosyl-tRNA aminoacylation	1	0		0	0		1	0		0	0		0	1		1	0		1	0		0	1
	ammonia assimilation cycle	1	0		0	0		1	0		1	0		0	1		0	0		0	0		0	1
	branched-chain amino acid transport	1	0		0	0		1	0		1	0		0	1		1	0		0	0		0	0
	carbon utilization	1	0		0	0		1	0		0	0		0	1		1	0		0	0		0	1
	CDP-diacylglycerol biosynthetic process	0	0		0	0		0	0		0	1		0	1		1	1		0	0		0	1
	cellular amino acid catabolic process	1	0		0	0		1	0		0	1		0	1		0	0		1	0		0	0
	cellular response to cold	0	0		0	0		0	0		0	1		0	1		1	1		0	0		0	1
	chromosome segregation	1	0		0	0		1	0		0	1		0	0		1	0		1	0		0	0
	cytochrome complex assembly	0	0		0	0		0	0		0	1		0	1		1	1		0	0		0	1
	determination of adult lifespan	0	0		1	0		1	0		1	0		1	0		1	0		0	0		0	0
	electron transport chain	1	0		0	1		0	0		0	1		0	1		0	0		0	0		0	1
	fructose 6-phosphate metabolic process	1	0		0	0		1	0		1	0		0	1		1	0		0	0		0	0
	galactose metabolic process	0	0		0	0		0	0		0	0		0	1		1	1		0	0		0	2
	glycerol-3-phosphate biosynthetic process	1	0		0	0		1	0		1	0		0	0		0	0		0	1		0	1
	glycerol-3-phosphate catabolic process	1	0		0	0		1	0		1	0		0	0		0	0		0	1		0	1
	glycerophospholipid metabolic process	1	0		0	0		1	0		1	0		0	0		0	0		0	1		0	1
	ion transmembrane transport	1	0		0	0		1	0		0	1		0	1		0	0		1	0		0	0
	L-alanine transport	1	0		0	0		1	0		1	0		0	1		1	0		0	0		0	0
	L-proline biosynthetic process	0	0		0	0		0	0		0	0		0	1		1	1		0	1		0	1
	lipid A biosynthetic process	1	0		0	0		1	0		1	1		0	1		0	0		0	0		0	0
	lipid storage	0	0		1	0		1	0		1	0		1	0		1	0		0	0		0	0
	menaquinone biosynthetic process	1	0		0	0		1	0		0	0		0	1		1	0		1	0		0	0
	methylglyoxal catabolic process	1	0		0	0		1	0		0	0		0	1		1	0		1	0		0	0
	NADP biosynthetic process	1	0		0	0		1	0		1	0		0	1		1	0		0	0		0	0
	negative regulation of gene expression	1	0		0	0		1	0		0	0		0	1		1	0		1	0		0	0
	pentose-phosphate shunt, oxidative branch	0	0		1	0		1	0		1	0		1	0		1	0		0	0		0	0
	phospholipid transport	1	0		0	0		1	0		0	1		0	1		0	0		0	0		0	1
	positive regulation by host of viral process	1	0		0	0		1	0		0	0		0	1		1	0		1	0		0	0
	protein peptidyl-prolyl isomerization	1	0		0	0		1	0		1	0		0	0		0	0		0	0		0	2
	putrescine biosynthetic process from arginine	2	0		0	0		2	0		0	0		0	1		0	0		0	0		0	0
	pyridoxal phosphate biosynthetic process	0	0		0	0		0	0		0	1		0	1		1	1		0	0		0	1
	pyruvate metabolic process	1	0		0	0		1	0		0	0		0	1		1	0		1	0		0	0
	ribosome biogenesis	1	0		0	0		1	0		0	0		0	1		0	0		0	0		0	2
	RNA catabolic process	0	0		0	0		0	0		0	1		0	1		1	1		0	0		0	1
	RNA repair	1	0		0	0		1	0		0	0		0	1		1	0		1	0		0	0
	S-adenosylmethionine biosynthetic process	0	0		0	0		0	0		0	1		0	1		1	1		0	0		0	1
	transposition, RNA-mediated	0	1		0	0		0	1		0	1		0	0		0	0		1	0		1	0
	tRNA 5'-leader removal	1	0		0	0		1	0		0	0		0	1		1	0		1	0		0	0
	UDP-glucuronate biosynthetic process	1	0		0	0		1	0		1	0		0	1		1	0		0	0		0	0
	valyl-tRNA aminoacylation	0	0		0	0		0	0		0	0		0	1		1	1		0	0		0	2
	viral RNA genome packaging	1	0		0	0		1	0		0	0		0	1		1	0		1	0		0	0
	viral tropism switching	0	0		1	0		1	0		1	0		1	0		1	0		0	0		0	0
	'de novo' NAD biosynthetic process from tryptophan	1	0		0	0		1	0		1	0		0	0		1	0		0	0		0	0
	'de novo' pyrimidine nucleobase biosynthetic process	0	0		0	0		0	0		0	1		0	1		0	0		0	1		0	1
	acetoin biosynthetic process	0	0		0	0		0	0		0	0		0	1		1	1		0	0		0	1
	alanyl-tRNA aminoacylation	1	0		0	0		1	0		0	0		0	1		0	0		0	0		0	1
	alkanesulfonate transport	1	0		0	0		1	0		1	0		0	0		1	0		0	0		0	0
	alpha-glucan biosynthetic process	1	0		0	0		1	0		0	0		0	1		0	0		0	0		0	1
	anthranilate metabolic process	1	0		0	0		1	0		1	0		0	0		1	0		0	0		0	0
	arginine catabolic process	1	0		0	0		1	0		1	0		0	0		1	0		0	0		0	0
	arginine metabolic process	1	0		0	0		1	0		1	0		0	0		1	0		0	0		0	0
	aspartyl-tRNA aminoacylation	1	0		0	0		1	0		1	0		0	0		1	0		0	0		0	0
	bile acid biosynthetic process	1	0		0	0		1	0		0	0		0	1		0	0		0	0		0	1
	branched-chain amino acid metabolic process	1	0		0	0		1	0		1	0		0	0		0	0		0	0		0	1
	calcium ion transport	1	0		0	0		1	0		0	0		0	1		0	0		0	0		0	1
	carbon fixation by 3-hydroxypropionate cycle	1	0		0	0		1	0		1	0		0	0		1	0		0	0		0	0
	carnitine metabolic process	0	0		0	0		0	0		0	0		0	0		1	1		0	1		0	1
	cellular respiration	1	0		0	0		1	0		0	0		0	1		1	0		0	0		0	0
	cellular response to nutrient levels	1	0		0	0		1	0		0	0		0	1		0	0		0	0		0	1
	cellular response to sulfur starvation	1	0		0	0		1	0		1	0		0	0		1	0		0	0		0	0
	cellulose catabolic process	1	0		0	0		1	0		1	0		0	0		1	0		0	0		0	0
	cobalt ion transport	0	0		1	0		1	0		1	0		0	0		1	0		0	0		0	0
	copper ion transport	0	0		0	0		0	0		0	0		0	1		1	1		0	0		0	1
	cysteine biosynthetic process from serine	1	0		0	0		1	0		1	0		0	0		0	0		0	0		0	1
	D-xylose catabolic process	1	0		0	0		1	0		0	0		0	1		0	0		0	0		0	1
	embryo development ending in seed dormancy	0	0		0	0		0	0		0	0		0	1		1	1		0	0		0	1
	ergothioneine biosynthesis from histidine via N-alpha,N-alpha,N-alpha-trimethyl-L-histidine	1	0		0	0		1	0		1	0		0	0		1	0		0	0		0	0
	ether lipid biosynthetic process	1	0		0	0		1	0		1	0		0	0		1	0		0	0		0	0
	FAD biosynthetic process	0	0		0	0		0	0		0	1		0	1		0	0		1	0		0	1
	fatty acid alpha-oxidation	1	0		0	0		1	0		0	0		0	1		0	0		0	0		0	1
	fatty acid beta-oxidation using acyl-CoA oxidase	1	0		0	0		1	0		0	0		0	1		0	0		0	0		0	1
	FMN biosynthetic process	0	0		0	0		0	0		0	1		0	1		0	0		1	0		0	1
	fumarate metabolic process	1	0		0	0		1	0		0	0		0	1		0	0		0	0		0	1
	galactose catabolic process via UDP-galactose	1	0		0	0		1	0		1	0		0	0		1	0		0	0		0	0
	gamma-aminobutyric acid catabolic process	0	1		1	0		0	0		0	1		0	0		0	0		1	0		0	0
	GDP-mannose biosynthetic process	1	0		0	0		1	0		1	0		0	0		1	0		0	0		0	0
	glycyl-tRNA aminoacylation	1	0		0	0		1	0		0	0		0	1		0	0		0	0		0	1
	homogentisate catabolic process	1	0		0	0		1	0		1	0		0	0		1	0		0	0		0	0
	inositol biosynthetic process	1	0		0	0		1	0		0	0		0	1		0	0		0	0		0	1
	intron homing	0	1		1	0		1	0		0	0		0	0		0	0		0	0		0	1
	L-kynurenine catabolic process	1	0		0	0		1	0		1	0		0	0		1	0		0	0		0	0
	L-threonine catabolic process to glycine	1	0		0	0		1	0		1	0		0	0		1	0		0	0		0	0
	lactate transport	1	0		0	0		1	0		1	0		0	0		1	0		0	0		0	0
	leucyl-tRNA aminoacylation	1	0		0	0		1	0		0	0		0	1		1	0		0	0		0	0
	lipopolysaccharide transport	1	0		0	0		1	0		1	0		0	0		1	0		0	0		0	0
	lipoprotein biosynthetic process	1	0		0	0		1	0		0	0		0	1		0	0		0	0		0	1
	long-chain fatty acid import	1	0		0	0		1	0		0	0		0	1		0	0		0	0		0	1
	methionine metabolic process	1	0		0	0		1	0		0	0		0	1		1	0		0	0		0	0
	mitochondrial electron transport, NADH to ubiquinone	1	0		0	0		1	0		1	0		0	0		1	0		0	0		0	0
	mRNA catabolic process	1	0		0	0		1	0		0	0		0	1		0	0		0	0		0	1
	NADH oxidation	1	0		0	0		1	0		1	0		0	0		1	0		0	0		0	0
	NADPH regeneration	1	0		0	0		1	0		1	0		0	0		0	0		0	0		0	1
	negative regulation of cyclase activity	0	0		0	0		0	0		1	0		1	0		1	0		0	0		1	0
	neutrophil degranulation	1	0		0	0		1	0		0	0		0	1		0	0		0	0		0	1
	neutrophil differentiation	1	0		0	0		1	0		1	0		0	0		1	0		0	0		0	0
	nucleobase-containing compound metabolic process	0	0		0	0		0	0		0	0		0	1		1	1		0	0		0	1
	nylon catabolic process	1	0		0	0		1	0		1	0		0	0		1	0		0	0		0	0
	pantothenate catabolic process	1	0		0	0		1	0		0	0		0	1		0	0		0	0		0	1
	phosphate ion transport	0	0		0	0		0	0		0	0		0	1		1	1		0	0		0	1
	plasma membrane ATP synthesis coupled proton transport	1	0		0	0		1	0		0	0		0	1		0	0		0	0		0	1
	positive regulation of apoptotic process	1	0		0	0		1	0		1	0		0	0		1	0		0	0		0	0
	positive regulation of translation	1	0		0	0		1	0		0	0		0	1		0	0		0	0		0	1
	posttranscriptional regulation of gene expression	0	0		0	0		0	0		1	0		1	0		1	0		0	0		1	0
	primary metabolic process	1	0		0	0		1	0		0	0		0	1		0	0		0	0		0	1
	protein secretion by the type II secretion system	1	0		0	0		1	0		0	0		0	1		0	0		0	0		0	1
	protein-pyridoxal-5-phosphate linkage via peptidyl-N6-pyridoxal phosphate-L-lysine	1	0		0	0		1	0		1	0		0	0		0	0		0	0		0	1
	pseudouridine synthesis	1	0		0	0		1	0		1	0		0	0		1	0		0	0		0	0
	purine nucleobase biosynthetic process	1	0		0	0		1	0		0	0		0	1		0	0		0	0		0	1
	purine ribonucleoside monophosphate biosynthetic process	1	0		0	0		1	0		1	0		0	0		1	0		0	0		0	0
	pyridine nucleotide biosynthetic process	1	0		0	0		1	0		1	0		0	0		1	0		0	0		0	0
	pyrimidine nucleotide biosynthetic process	0	0		0	0		0	0		0	0		0	0		1	1		0	1		0	1
	queuosine salvage	1	0		0	0		1	0		0	0		0	1		1	0		0	0		0	0
	quinolinate biosynthetic process	1	0		0	0		1	0		1	0		0	0		1	0		0	0		0	0
	recombinational repair	1	0		0	0		1	0		1	0		0	0		1	0		0	0		0	0
	regulation of RNA metabolic process	1	0		0	0		1	0		1	0		0	0		1	0		0	0		0	0
	regulation of translational fidelity	0	0		0	0		0	0		0	0		0	0		1	1		0	1		0	1
	response to hydroperoxide	1	0		0	0		1	0		0	0		0	1		1	0		0	0		0	0
	response to ionizing radiation	0	0		0	0		0	0		0	0		0	1		1	1		0	0		0	1
	rhamnose biosynthetic process	1	0		0	0		1	0		1	0		0	0		1	0		0	0		0	0
	ribosomal small subunit biogenesis	0	0		0	0		0	0		0	1		0	1		0	0		1	0		0	1
	RNA modification	1	0		0	0		1	0		1	0		0	0		1	0		0	0		0	0
	shikimate transmembrane transport	1	0		0	0		1	0		1	0		0	0		1	0		0	0		0	0
	sterol biosynthetic process	1	0		0	0		1	0		1	0		0	0		1	0		0	0		0	0
	sulfate transport	1	0		0	0		1	0		0	0		0	1		0	0		0	0		0	1
	transcription-coupled nucleotide-excision repair, DNA damage recognition	0	0		0	0		0	0		0	0		0	0		1	1		0	1		0	1
	tRNA methylation	1	0		0	0		1	0		1	0		0	0		1	0		0	0		0	0
	tRNA pseudouridine synthesis	1	0		0	0		1	0		1	0		0	0		1	0		0	0		0	0
	tryptophan catabolic process	1	0		0	0		1	0		1	0		0	0		1	0		0	0		0	0
	ubiquinone metabolic process	1	0		0	0		1	0		0	0		0	1		0	0		0	0		0	1
	very long-chain fatty acid catabolic process	1	0		0	0		1	0		0	0		0	1		0	0		0	0		0	1
	2'-deoxyribonucleotide metabolic process	0	0		1	0		1	0		0	0		1	0		0	0		0	0		0	0
	acetate catabolic process	1	0		0	0		1	0		0	0		0	0		1	0		0	0		0	0
	acetate metabolic process	0	0		0	0		0	0		0	0		0	0		1	1		0	0		0	1
	acetyl-CoA biosynthetic process	0	0		0	0		0	0		0	1		0	1		0	0		1	0		0	0
	ascospore wall assembly	0	0		0	0		0	0		0	1		0	1		0	0		1	0		0	0
	ascospore wall chitin catabolic process	0	0		0	0		0	0		0	1		0	1		0	0		1	0		0	0
	aspartate metabolic process	0	0		0	0		0	0		0	1		0	1		0	0		1	0		0	0
	C21-steroid hormone metabolic process	0	1		1	0		0	0		0	0		1	0		0	0		0	0		0	0
	cAMP biosynthetic process	0	1		1	0		0	0		0	0		1	0		0	0		0	0		0	0
	carbohydrate derivative biosynthetic process	1	0		0	1		0	0		0	0		0	1		0	0		0	0		0	0
	carbohydrate derivative metabolic process	1	0		0	1		0	0		0	0		0	1		0	0		0	0		0	0
	cerebellar Purkinje cell layer morphogenesis	0	0		1	0		0	0		0	1		0	0		0	0		0	0		0	1
	cyanate metabolic process	0	1		1	0		0	0		0	0		1	0		0	0		0	0		0	0
	D-xylose metabolic process	0	0		0	0		0	0		0	1		0	1		0	0		1	0		0	0
	dephosphorylation	0	0		0	0		0	0		0	0		0	0		1	1		0	0		0	1
	DNA-templated transcription, elongation	0	0		1	0		1	0		0	0		0	0		0	0		0	0		0	1
	dUTP biosynthetic process	0	0		1	0		1	0		0	0		1	0		0	0		0	0		0	0
	ergothioneine biosynthetic process	0	1		1	0		0	0		0	0		1	0		0	0		0	0		0	0
	ferric-enterobactin transport	1	0		0	0		1	0		1	0		0	0		0	0		0	0		0	0
	gamma-aminobutyric acid metabolic process	1	0		0	0		1	0		1	0		0	0		0	0		0	0		0	0
	glutamine catabolic process	0	0		0	0		0	0		0	1		0	1		0	0		1	0		0	0
	glutathione biosynthetic process	0	1		1	0		0	0		0	0		1	0		0	0		0	0		0	0
	glycerol ether metabolic process	0	0		0	0		0	0		0	1		0	1		0	0		1	0		0	0
	glycine catabolic process	0	0		0	0		0	0		0	1		0	1		0	0		0	0		0	1
	glycine decarboxylation via glycine cleavage system	0	0		0	0		0	0		0	1		0	1		0	0		1	0		0	0
	heme a biosynthetic process	0	0		0	0		0	0		0	1		0	1		0	0		0	0		0	1
	heme O biosynthetic process	0	1		1	0		0	0		0	0		1	0		0	0		0	0		0	0
	hemolysis in other organism	0	0		0	1		0	1		0	0		0	0		0	0		0	0		1	0
	L-ascorbic acid catabolic process	0	0		0	0		1	0		1	0		0	0		1	0		0	0		0	0
	L-phenylalanine biosynthetic process	0	1		1	0		0	0		0	0		1	0		0	0		0	0		0	0
	methylation	0	0		0	1		0	1		0	0		0	0		0	0		0	0		1	0
	molybdopterin cofactor biosynthetic process	0	0		0	0		0	0		0	1		0	1		0	0		1	0		0	0
	NAD salvage	1	0		0	0		1	0		1	0		0	0		0	0		0	0		0	0
	NADP metabolic process	0	0		1	0		1	0		0	0		0	0		1	0		0	0		0	0
	negative regulation of cellular response to drug	1	0		0	0		1	0		1	0		0	0		0	0		0	0		0	0
	nicotinate nucleotide salvage	1	0		0	0		1	0		1	0		0	0		0	0		0	0		0	0
	phenylalanyl-tRNA aminoacylation	0	0		0	0		0	0		0	0		0	1		0	0		0	0		0	2
	polyphosphate metabolic process	1	0		0	0		1	0		0	0		0	1		0	0		0	0		0	0
	regulation of apoptotic process	0	0		1	0		1	0		0	0		0	0		1	0		0	0		0	0
	regulation of ion transmembrane transport	1	0		0	0		1	0		1	0		0	0		0	0		0	0		0	0
	regulation of lipid metabolic process	0	0		0	0		0	0		0	1		0	1		0	0		1	0		0	0
	response to acidic pH	1	0		0	0		1	0		0	0		0	1		0	0		0	0		0	0
	response to host immune response	1	0		0	0		1	0		0	0		0	1		0	0		0	0		0	0
	signal transduction	0	1		1	0		0	0		0	0		0	0		0	0		0	0		0	1
	steroid metabolic process	0	1		1	0		0	0		0	0		1	0		0	0		0	0		0	0
	tetrahydrobiopterin biosynthetic process	0	0		0	0		0	0		0	1		0	1		0	0		1	0		0	0
	thiamine diphosphate biosynthetic process	0	0		0	0		0	0		0	1		0	1		0	0		1	0		0	0
	tRNA threonylcarbamoyladenosine modification	0	0		0	0		0	0		0	1		0	1		0	0		1	0		0	0
	tryptophanyl-tRNA aminoacylation	0	0		0	0		0	0		0	1		0	1		0	0		1	0		0	0
	urate catabolic process	1	0		0	1		0	0		0	0		0	1		0	0		0	0		0	0
	xylulose metabolic process	0	0		0	0		0	0		0	1		0	1		0	0		1	0		0	0
	'de novo' AMP biosynthetic process	0	0		0	0		0	0		0	0		0	1		0	0		0	0		0	1
	alpha-amino acid metabolic process	0	0		0	0		0	0		0	0		0	1		0	0		0	0		0	1
	arginine catabolic process to ornithine	0	0		0	0		0	0		0	0		0	1		0	0		1	0		0	0
	auxin biosynthetic process	1	0		0	0		1	0		0	0		0	0		0	0		0	0		0	0
	cell septum assembly	0	0		0	0		1	0		0	0		0	1		0	0		0	0		0	0
	cysteine biosynthetic process via cystathionine	0	0		0	0		0	0		0	1		0	1		0	0		0	0		0	0
	cytolysis	0	0		0	0		0	0		0	0		0	1		0	0		1	0		0	0
	defense response	0	0		0	0		0	0		0	1		0	1		0	0		0	0		0	0
	deoxyribonucleotide catabolic process	0	0		0	0		0	0		0	1		0	1		0	0		0	0		0	0
	deoxyribose phosphate catabolic process	0	0		0	0		0	0		0	1		0	1		0	0		0	0		0	0
	jasmonic acid biosynthetic process	0	0		0	0		0	0		0	1		0	1		0	0		0	0		0	0
	mitochondrion organization	0	0		0	0		0	0		0	0		0	1		0	0		1	0		0	0
	negative regulation of MDA-5 signaling pathway	0	0		0	0		0	0		0	0		0	1		0	0		1	0		0	0
	nodulation	0	0		0	0		0	0		0	0		0	0		0	0		0	1		0	1
	oxylipin biosynthetic process	0	0		0	0		0	0		0	1		0	1		0	0		0	0		0	0
	peptidoglycan turnover	0	0		0	0		0	0		0	1		0	1		0	0		0	0		0	0
	phosphatidylglycerol biosynthetic process	0	0		0	0		0	0		0	0		0	1		0	0		0	0		0	1
	phosphorylation	0	0		0	0		0	0		0	0		0	0		0	0		0	1		0	1
	post-translational protein modification	0	0		0	0		0	0		0	1		0	1		0	0		0	0		0	0
	prolyl-tRNA aminoacylation	0	0		0	0		0	0		0	0		0	1		0	0		0	0		0	1
	protein O-linked glycosylation	0	0		0	0		0	0		0	1		0	1		0	0		0	0		0	0
	protein oxidation	0	0		0	0		0	0		0	1		0	1		0	0		0	0		0	0
	selenocysteine biosynthetic process	0	0		0	0		0	0		0	1		0	1		0	0		0	0		0	0
	seryl-tRNA aminoacylation	0	0		0	0		0	0		0	1		0	1		0	0		0	0		0	0
	UDP-N-acetylgalactosamine biosynthetic process	0	0		0	0		0	0		0	0		0	1		0	0		0	0		0	1
	uracil transport	0	0		0	0		0	0		0	0		0	1		0	0		0	0		0	1
	alanine biosynthetic process	0	0		0	0		0	0		0	0		0	0		0	0		0	0		0	1
	arachidonic acid metabolic process	0	0		0	0		0	0		0	0		0	1		0	0		0	0		0	0
	CTP biosynthetic process	0	0		0	1		0	0		0	0		0	0		0	0		0	0		0	0
	ectoine catabolic process	0	0		0	0		0	0		0	0		0	1		0	0		0	0		0	0
	enterobacterial common antigen biosynthetic process	0	0		0	0		0	0		0	0		0	1		0	0		0	0		0	0
	glutathione catabolic process	0	0		0	0		0	0		0	0		0	1		0	0		0	0		0	0
	glutathione transmembrane transport	0	0		0	0		0	0		0	0		0	1		0	0		0	0		0	0
	glycine biosynthetic process from serine	0	0		0	0		0	0		0	0		0	0		0	0		0	0		0	1
	GTP biosynthetic process	0	0		0	1		0	0		0	0		0	0		0	0		0	0		0	0
	heme biosynthetic process	0	0		0	0		0	0		0	0		0	1		0	0		0	0		0	0
	methionyl-tRNA aminoacylation	0	0		0	0		0	0		0	0		0	1		0	0		0	0		0	0
	mycothiol metabolic process	0	0		0	0		0	0		0	0		0	0		0	0		0	0		0	1
	mycothiol-dependent detoxification	0	0		0	0		0	0		0	0		0	0		0	0		0	0		0	1
	oxidative photosynthetic carbon pathway	0	0		0	0		0	0		0	0		0	1		0	0		0	0		0	0
	peptidyl-glutamine methylation	0	0		0	0		0	0		0	0		0	1		0	0		0	0		0	0
	regulation of axon extension	0	0		0	0		0	0		0	0		0	1		0	0		0	0		0	0
	regulation of DNA repair	0	0		0	0		0	0		0	0		0	1		0	0		0	0		0	0
	regulation of endocannabinoid signaling pathway	0	0		0	0		0	0		0	0		0	1		0	0		0	0		0	0
	regulation of glutamine family amino acid metabolic process	0	0		0	0		0	0		0	0		0	0		0	0		0	0		0	1
	regulation of inflammatory response	0	0		0	0		0	0		0	0		0	1		0	0		0	0		0	0
	regulation of signal transduction	0	0		0	0		0	0		0	0		0	1		0	0		0	0		0	0
	rRNA catabolic process	0	0		0	0		0	0		0	0		0	1		0	0		0	0		0	0
	UDP-glucose metabolic process	0	0		0	0		0	0		0	0		0	1		0	0		0	0		0	0
	UTP biosynthetic process	0	0		0	1		0	0		0	0		0	0		0	0		0	0		0	0
	GO term Cellular Component (CC)	up_T0T1	down_T0T1		up_T1T3	down_T1T3		up_T0T3	down_T0T3		up_T0T1_OIL	down_T0T1_OIL		up_T1T1_OIL	down_T1T1_OIL		up_T0T3_OIL	down_T0T3_OIL		up_T1T3_OIL	down_T1T3_OIL		up_T3T3_OIL	down_T3T3_OIL
	3-isopropylmalate dehydratase complex	0	0		0	0		0	0		0	1		0	1		0	0		1	0		0	1
	acetyl-CoA carboxylase complex	3	0		0	0		3	0		0	0		0	3		0	0		0	0		0	3
	apoplast	0	0		0	0		0	0		0	0		0	1		0	0		0	0		0	0
	ATP-binding cassette (ABC) transporter complex	6	0		2	0		8	0		2	3		1	8		4	3		5	2		0	10
	axon	0	0		0	0		0	0		0	0		0	1		0	0		0	0		0	0
	bacterial nucleoid	0	0		0	0		0	0		0	1		0	1		0	0		1	0		0	0
	beta-galactosidase complex	0	0		0	0		0	0		0	0		0	0		0	0		0	0		0	1
	cell division site	1	0		0	0		1	0		1	0		0	0		1	0		0	0		0	1
	cell outer membrane	1	0		1	0		1	0		1	1		0	2		1	1		1	0		0	2
	cell surface	2	0		2	0		4	0		2	0		0	1		2	0		0	1		0	3
	cell wall	15	1		4	1		15	1		7	6		0	15		8	2		5	0		1	14
	chitosan layer of spore wall	0	0		0	0		0	0		0	1		0	1		0	0		1	0		0	0
	chloroplast	1	1		1	0		1	0		1	1		0	1		0	0		0	0		0	0
	chromosome	2	0		1	0		2	0		2	0		0	2		2	0		1	0		0	2
	cytochrome complex	0	0		0	0		0	0		0	1		0	1		0	0		0	0		0	0
	cytoplasm	129	18		33	8		133	2		68	56		5	154		77	25		57	14		3	129
	cytoplasmic exosome (RNase complex)	0	0		0	0		0	0		0	0		0	1		0	0		0	0		0	0
	cytoplasmic side of plasma membrane	2	0		0	0		2	0		1	0		0	0		0	0		0	0		0	1
	cytoplasmic vesicle	1	0		0	0		1	0		1	0		0	1		0	0		0	1		0	1
	cytoskeleton	1	0		0	0		1	0		1	0		0	1		0	0		0	1		0	1
	cytosol	25	1		6	2		26	0		16	7		2	21		15	1		7	2		1	14
	cytosolic small ribosomal subunit	1	0		0	0		1	0		0	0		0	1		0	0		0	0		0	1
	DNA polymerase III complex	2	0		0	0		2	0		1	0		0	1		2	1		1	1		0	2
	endoplasmic reticulum	2	0		1	0		3	0		2	0		0	2		1	0		0	1		0	2
	endoplasmic reticulum lumen	1	0		0	0		1	0		0	0		0	1		0	0		0	0		0	1
	endoplasmic reticulum membrane	2	0		0	0		2	0		1	0		0	1		1	0		0	0		0	1
	ethanolamine ammonia-lyase complex	1	0		0	0		1	0		1	0		0	0		0	0		0	1		0	1
	excinuclease repair complex	2	1		1	0		3	0		2	2		0	3		2	1		1	0		0	4
	exodeoxyribonuclease V complex	0	0		0	0		0	0		0	1		0	1		0	0		1	0		0	0
	exosome (RNase complex)	0	0		0	0		0	0		0	0		0	1		0	0		0	0		0	0
	extracellular exosome	2	0		0	0		2	0		1	0		0	1		1	0		0	0		0	1
	extracellular region	14	0		3	2		15	2		8	3		0	12		7	0		6	2		2	14
	extracellular space	1	0		1	1		2	0		1	0		0	1		1	0		0	0		0	1
	extrinsic component of membrane	0	0		0	0		0	0		0	0		0	1		0	0		0	0		0	0
	extrinsic component of mitochondrial inner membrane	0	0		1	0		0	0		0	1		0	0		0	0		0	0		0	1
	glutamyl-tRNA(Gln) amidotransferase complex	1	0		0	0		1	0		1	0		0	1		0	0		0	0		0	1
	glycerol-3-phosphate dehydrogenase complex	2	0		0	0		2	0		1	0		0	1		1	0		1	1		0	3
	glycolate oxidase complex	2	0		0	0		2	0		2	0		0	1		2	0		0	0		0	1
	glyoxysome	0	0		0	0		0	0		0	0		0	1		0	1		0	0		0	1
	Golgi apparatus	0	0		1	0		1	0		1	0		0	0		1	0		0	0		0	0
	host cell plasma membrane	0	0		0	1		0	1		0	0		0	0		0	0		0	0		1	0
	intracellular	14	0		1	1		13	0		3	5		0	18		3	4		2	2		0	19
	large ribosomal subunit	5	0		0	0		5	0		1	1		0	5		1	2		1	0		0	5
	lysosome	1	0		0	1		1	0		0	0		0	1		0	0		0	0		0	1
	membrane	54	5		12	4		60	2		31	22		5	61		35	11		29	9		1	49
	methylcrotonoyl-CoA carboxylase complex	0	0		0	0		0	0		0	2		0	2		0	1		1	0		0	1
	mitochondrial inner membrane	2	0		0	0		2	0		1	0		0	1		2	0		1	0		0	0
	mitochondrial matrix	9	0		0	0		9	0		3	8		0	12		4	4		8	1		0	10
	mitochondrial ribonuclease P complex	0	0		0	0		0	0		0	0		0	1		0	0		1	0		0	0
	mitochondrion	10	2		3	0		11	0		4	10		2	16		3	3		11	1		0	10
	molybdopterin synthase complex	0	0		0	1		0	0		0	1		0	1		0	0		0	0		0	0
	nuclear exosome (RNase complex)	0	0		0	0		0	0		0	0		0	1		0	0		0	0		0	0
	nucleoid	4	0		1	1		4	0		3	1		0	2		4	0		4	0		1	1
	nucleoplasm	0	0		0	0		0	0		0	0		0	1		0	0		0	0		0	0
	nucleus	2	0		0	0		2	0		2	1		0	2		0	0		1	1		0	1
	outer membrane-bounded periplasmic space	1	0		0	0		1	0		1	0		0	1		1	0		0	2		0	3
	periplasmic space	9	0		0	0		9	0		4	3		0	12		7	2		4	2		0	9
	peroxisomal membrane	1	0		0	0		1	0		0	0		0	1		0	0		0	0		0	1
	peroxisome	2	0		0	0		2	0		0	0		0	2		0	1		0	0		0	2
	phosphopyruvate hydratase complex	1	0		0	0		1	0		1	0		0	1		1	0		0	0		0	1
	plasma membrane	144	12		33	6		154	1		69	67		10	168		92	42		65	13		1	149
	plasma membrane respiratory chain complex I	1	0		0	0		1	0		0	0		0	1		1	0		0	0		0	0
	polyphosphate kinase complex	1	0		0	0		1	0		1	0		0	1		1	0		0	0		0	1
	pore complex	1	0		1	0		1	0		1	1		0	2		1	1		1	0		0	2
	primosome complex	1	0		0	0		1	0		0	1		0	2		0	1		0	0		0	2
	proteasome complex	0	0		0	0		0	0		0	1		0	1		0	0		1	0		0	0
	proteasome core complex	2	0		0	0		2	0		1	0		0	2		2	0		2	0		0	0
	proteasome core complex, alpha-subunit complex	1	0		0	0		1	0		0	0		0	1		1	0		1	0		0	0
	proteasome core complex, beta-subunit complex	1	0		0	0		1	0		1	0		0	1		1	0		1	0		0	0
	protein-containing complex	2	0		0	0		2	0		0	0		0	2		0	0		0	0		0	2
	protein-DNA complex	2	0		0	0		2	0		2	0		0	0		2	0		0	0		0	0
	proton-transporting ATP synthase complex, catalytic core F(1)	4	0		0	0		4	0		0	1		0	5		0	0		1	0		0	5
	proton-transporting ATP synthase complex, coupling factor F(o)	2	0		0	0		2	0		0	2		0	3		2	1		1	0		0	3
	proton-transporting two-sector ATPase complex, proton-transporting domain	0	0		0	0		0	0		0	1		0	1		0	1		0	0		0	1
	respiratory chain	4	1		3	1		6	0		1	2		0	4		3	0		4	0		0	5
	ribonucleoprotein complex	0	1		1	0		0	0		0	0		1	0		0	0		0	0		0	0
	ribonucleoside-diphosphate reductase complex	1	0		0	0		1	0		1	0		0	1		1	0		1	0		0	1
	ribosome	33	0		6	2		34	0		9	11		0	35		8	7		6	4		0	40
	signal recognition particle	1	0		0	0		1	0		0	0		0	1		0	0		0	0		0	1
	small ribosomal subunit	5	0		3	0		6	0		1	2		0	6		1	0		0	0		0	6
	specific granule membrane	1	0		0	0		1	0		0	0		0	1		0	0		0	0		0	1
	succinate dehydrogenase complex	1	0		1	0		1	0		0	0		0	0		1	0		0	0		0	1
	synapse	0	0		0	0		0	0		0	0		0	1		0	0		0	0		0	0
	TAT protein transport complex	3	0		0	0		3	0		1	0		0	3		2	0		1	0		0	2
	tricarboxylic acid cycle enzyme complex	1	0		0	0		1	0		0	0		0	1		0	0		0	0		0	1
	tRNA (m1A) methyltransferase complex	1	0		0	0		1	0		1	0		0	0		1	0		0	0		0	0
	varicosity	0	0		0	0		0	0		0	0		0	1		0	0		0	0		0	0
	GO term Molecular Function (MF)	up_T0T1	down_T0T1		up_T1T3	down_T1T3		up_T0T3	down_T0T3		up_T0T1_OIL	down_T0T1_OIL		up_T1T1_OIL	down_T1T1_OIL		up_T0T3_OIL	down_T0T3_OIL		up_T1T3_OIL	down_T1T3_OIL		up_T3T3_OIL	down_T3T3_OIL
	(R,R)-butanediol dehydrogenase activity	2	0		0	0		2	0		1	0		0	0		1	0		0	0		0	0
	1,4-alpha-glucan branching enzyme activity (using a glucosylated glycogenin as primer for glycogen synthesis)	1	0		0	0		1	0		0	0		0	1		1	0		1	0		0	1
	2 iron, 2 sulfur cluster binding	6	1		3	1		10	0		3	8		1	13		4	4		8	2		0	13
	2-C-methyl-D-erythritol 4-phosphate cytidylyltransferase activity	0	0		0	0		0	0		0	1		0	1		0	0		0	0		0	0
	2-phosphosulfolactate phosphatase activity	0	0		0	0		0	0		0	1		0	1		0	0		1	0		0	0
	3 iron, 4 sulfur cluster binding	1	0		2	0		3	0		1	0		0	2		0	0		1	0		0	3
	3-ketosteroid 9-alpha-monooxygenase activity	0	1		1	0		1	0		0	1		0	0		0	0		1	0		0	1
	4 iron, 4 sulfur cluster binding	15	3		7	2		19	1		6	4		4	21		10	3		7	2		0	16
	acetolactate synthase regulator activity	1	0		0	0		1	0		1	0		0	0		1	0		0	1		0	1
	acylglycerone-phosphate reductase activity	1	0		0	0		1	0		1	0		0	0		1	0		0	0		0	0
	adenyl-nucleotide exchange factor activity	0	0		0	1		0	0		0	1		0	1		0	0		0	0		0	0
	adenylate cyclase activity	0	1		1	0		0	0		0	0		1	0		0	0		0	0		0	0
	alanine dehydrogenase activity	1	0		0	0		1	0		1	0		0	1		1	0		1	0		0	1
	aliphatic-amine oxidase activity	1	0		0	0		1	0		1	0		0	1		1	0		0	0		0	1
	alkane 1-monooxygenase activity	2	0		0	0		2	0		0	2		0	3		1	1		3	0		0	1
	alpha-galactosidase activity	1	0		0	0		1	0		1	0		0	0		1	0		0	0		0	0
	aminoacetone:oxygen oxidoreductase(deaminating) activity	1	0		0	0		1	0		1	0		0	1		1	0		0	0		0	1
	arabinosyltransferase activity	1	0		0	1		0	0		1	0		0	1		1	1		0	0		1	1
	arachidonic acid omega-hydroxylase activity	2	0		0	0		2	0		0	2		0	3		1	1		3	0		0	1
	arachidoyl-CoA:1-dodecanol O-acyltransferase activity	1	0		0	0		1	0		0	0		0	1		0	0		0	0		0	1
	aromatase activity	1	0		0	0		1	0		1	1		0	1		1	0		0	0		0	1
	aspartate-tRNA(Asn) ligase activity	1	0		0	0		1	0		1	0		0	0		1	0		0	0		0	0
	ATP binding	132	8		21	7		134	3		70	62		4	153		85	39		64	18		2	133
	bacterial-type RNA polymerase core enzyme binding	0	1		0	0		0	1		0	1		0	0		0	1		0	0		0	0
	bacterial-type RNA polymerase transcriptional activator activity, sequence-specific DNA binding	1	0		0	0		1	0		1	0		0	0		1	0		0	0		0	0
	bacterial-type RNA polymerase transcriptional repressor activity, sequence-specific DNA binding	1	0		0	0		1	0		1	0		0	0		1	0		0	0		0	0
	beta-galactosidase activity	0	0		0	0		0	0		0	0		0	0		0	0		0	0		0	1
	beta-maltose 4-alpha-glucanotransferase activity	1	0		0	0		1	0		0	0		0	1		0	0		0	0		0	0
	carbohydrate derivative binding	1	0		0	1		0	0		0	0		0	1		0	0		0	0		0	0
	carboxylic ester hydrolase activity	1	0		0	0		1	0		0	0		0	1		0	0		0	0		0	0
	chaperone binding	0	0		0	1		0	0		0	1		0	1		0	0		0	0		0	0
	chromatin binding	1	0		0	0		1	0		1	0		0	1		0	0		0	1		0	1
	class I DNA-(apurinic or apyrimidinic site) endonuclease activity	0	1		1	0		0	0		0	1		1	1		0	0		1	0		0	0
	cobalt ion binding	1	0		0	0		1	0		1	0		0	0		1	0		0	0		0	0
	cobaltochelatase activity	1	0		0	0		1	0		0	1		0	1		0	0		1	0		0	1
	cyclic pyranopterin monophosphate synthase activity	0	0		0	0		0	0		0	1		0	1		0	0		1	0		0	0
	cyclic-guanylate-specific phosphodiesterase activity	0	0		0	0		0	0		1	0		1	0		1	0		0	0		1	0
	cytidylyltransferase activity	0	0		0	0		0	0		0	1		0	1		0	0		0	0		0	0
	damaged DNA binding	3	0		0	0		3	0		2	2		0	2		2	1		2	1		0	2
	decanoate-CoA ligase activity	2	0		1	0		2	0		1	2		0	5		1	0		2	0		0	2
	decaprenyl-N-acetyl-alpha-D-glucosaminyl-pyrophosphate:dTDP-alpha-L-rhamnose rhamnosyltransferase activity	1	0		0	0		1	0		1	0		0	0		1	0		0	0		0	0
	dioxygenase activity	0	1		1	0		0	0		0	0		1	0		0	0		0	0		0	0
	DNA binding	69	13		35	2		80	1		51	40		12	79		57	17		42	5		5	67
	DNA helicase activity	1	0		0	0		1	0		0	0		0	1		0	0		0	0		0	1
	DNA replication origin binding	1	0		0	0		1	0		1	0		0	1		1	0		0	0		0	1
	DNA-binding transcription factor activity	25	7		13	0		30	0		17	13		2	21		23	6		13	2		0	23
	double-stranded DNA binding	1	0		1	0		2	0		1	0		1	0		2	0		0	0		0	1
	double-stranded RNA binding	1	0		0	0		1	0		1	0		0	0		1	0		0	0		0	0
	FAD binding	8	1		2	1		9	0		5	5		1	11		6	3		5	1		1	8
	flavin adenine dinucleotide binding	24	3		3	2		23	0		10	22		2	42		10	18		16	4		1	34
	Formylglycine-generating oxidase activity	0	0		0	0		0	0		0	1		0	1		0	0		0	0		0	0
	GDP-L-fucose synthase activity	1	0		0	0		1	0		1	0		0	1		1	0		0	0		0	1
	glucose-6-phosphate dehydrogenase (coenzyme F420) activity	1	0		0	1		0	0		1	0		0	0		0	0		0	1		0	0
	glutamate synthase activity	1	0		0	0		1	0		1	0		0	1		0	0		0	0		0	1
	glutathione hydrolase activity	0	0		0	0		0	0		0	0		0	1		0	0		0	0		0	0
	glycine dehydrogenase (decarboxylating) activity	0	0		0	0		0	0		0	1		0	1		0	0		0	0		0	1
	GTP 3',8'-cyclase activity	0	0		0	1		0	0		0	1		0	1		0	0		0	0		0	0
	guanine phosphoribosyltransferase activity	1	0		0	0		1	0		1	0		0	1		1	0		0	0		0	1
	hypoglycin A gamma-glutamyl transpeptidase activity	0	0		0	0		0	0		0	0		0	1		0	0		0	0		0	0
	hypoxanthine phosphoribosyltransferase activity	1	0		0	0		1	0		1	0		0	1		1	0		0	0		0	1
	iron-sulfur cluster binding	8	4		7	1		12	0		3	8		2	15		5	5		7	1		0	16
	L-phenylalanine:2-oxoglutarate aminotransferase activity	1	0		0	0		1	0		0	0		0	1		0	0		0	0		0	1
	L-threonylcarbamoyladenylate synthase	1	0		0	0		1	0		1	0		0	0		1	0		0	0		0	0
	large ribosomal subunit rRNA binding	1	0		1	0		2	0		0	0		0	1		1	0		0	0		0	2
	leukotriene C4 gamma-glutamyl transferase activity	0	0		0	0		0	0		0	0		0	1		0	0		0	0		0	0
	linear malto-oligosaccharide phosphorylase activity	1	0		0	0		1	0		0	1		0	1		0	0		1	0		0	1
	magnesium ion binding	34	0		1	0		34	0		20	6		0	28		21	5		10	5		0	27
	malate dehydrogenase (decarboxylating) (NAD+) activity	0	0		1	0		0	0		0	1		0	1		0	0		1	0		0	1
	malate dehydrogenase (menaquinone) activity	0	0		1	0		1	0		0	0		0	0		0	0		0	0		0	1
	malate dehydrogenase (quinone) activity	0	0		1	0		1	0		0	0		0	0		0	0		0	0		0	1
	mannosyltransferase activity	1	0		0	0		1	0		1	1		0	1		1	0		0	1		0	1
	methyl indole-3-acetate esterase activity	1	0		0	0		1	0		0	0		0	1		0	0		0	0		0	0
	molybdopterin molybdotransferase activity	0	0		0	0		0	0		0	1		0	1		0	0		1	0		0	0
	mRNA 3'-UTR binding	1	0		0	0		1	0		0	0		0	1		0	0		0	0		0	1
	mRNA binding	2	0		1	0		3	0		0	1		0	3		0	0		0	0		0	3
	mycothione reductase activity	0	0		0	0		0	0		0	0		0	0		0	1		0	0		0	1
	N-acetyl-beta-D-galactosaminidase activity	0	0		0	0		0	0		0	1		0	1		0	0		0	0		0	0
	N,N-dimethylaniline monooxygenase activity	3	2		2	0		3	0		0	5		1	6		0	5		3	1		0	7
	NAD binding	14	0		3	0		15	0		8	6		0	16		8	1		6	1		0	13
	NAD+ binding	3	0		0	0		3	0		3	1		0	2		2	1		1	1		0	3
	NADH binding	1	0		0	0		1	0		1	0		0	0		0	0		0	0		0	1
	NADP binding	12	2		6	0		15	0		9	6		2	15		8	6		4	2		0	17
	NADPH binding	1	0		1	0		2	0		0	1		0	1		1	0		1	0		0	1
	nucleic acid binding	14	0		3	0		14	0		8	3		0	16		10	4		4	3		0	13
	nucleotide binding	12	1		3	0		14	0		7	7		1	15		9	3		6	1		0	16
	peptide transmembrane transporter activity	0	0		0	0		0	0		0	0		0	0		0	0		0	1		0	1
	peptidoglycan L,D-transpeptidase activity	2	0		1	0		2	0		1	0		0	2		1	0		0	0		0	1
	peptidyltransferase activity	0	0		0	0		0	0		0	0		0	1		0	0		0	0		0	0
	phenethylamine:oxygen oxidoreductase (deaminating) activity	1	0		0	0		1	0		1	0		0	1		1	0		0	0		0	1
	phenylacetyl-CoA 1,2-epoxidase activity	0	0		0	0		0	1		0	1		0	0		0	0		0	0		0	0
	phosphatidate cytidylyltransferase activity	0	0		0	0		0	0		0	1		0	1		0	1		0	0		0	1
	phosphorelay response regulator activity	1	0		0	0		1	0		1	0		0	0		1	0		0	0		0	0
	primary amine oxidase activity	1	0		0	0		1	0		1	0		0	1		1	0		0	0		0	1
	pristanate-CoA ligase activity	1	0		0	0		1	0		0	0		0	1		0	0		0	0		0	1
	protein-(glutamine-N5) methyltransferase activity	0	0		0	0		0	0		0	0		0	1		0	0		0	0		0	0
	protein-glutamine N-methyltransferase activity	0	0		0	0		0	0		0	0		0	1		0	0		0	0		0	0
	pyridoxal 5'-phosphate synthase (glutamine hydrolysing) activity	0	0		0	0		0	0		0	1		0	1		0	1		0	0		0	1
	pyridoxamine-phosphate oxidase activity	0	0		0	0		0	0		0	0		0	1		0	0		0	0		0	0
	raffinose alpha-galactosidase activity	1	0		0	0		1	0		1	0		0	0		1	0		0	0		0	0
	recombinase activity	0	0		1	0		1	0		1	0		1	1		1	0		0	0		0	0
	ribosomal large subunit binding	0	0		0	0		0	0		0	0		0	1		0	0		1	0		0	0
	ribosome binding	3	0		0	0		3	0		1	0		0	4		1	0		2	0		0	3
	RNA binding	11	4		9	2		13	1		6	7		4	17		7	4		6	1		1	17
	RNA polymerase binding	1	0		0	0		1	0		1	0		0	0		0	0		0	0		0	1
	rRNA (adenine-C2-)-methyltransferase activity	0	1		1	0		1	0		0	0		1	0		0	0		0	0		0	1
	rRNA (cytosine-N4-)-methyltransferase activity	0	0		0	0		0	0		0	0		0	1		0	0		0	0		0	0
	S-(hydroxymethyl)glutathione dehydrogenase activity	0	1		1	0		0	0		0	0		1	0		0	0		0	0		0	0
	S-adenosyl-L-methionine binding	0	0		0	1		0	0		0	1		0	1		0	0		0	0		0	0
	serine-type D-Ala-D-Ala carboxypeptidase activity	1	0		0	0		1	0		1	1		0	1		1	1		0	0		0	1
	SHG alpha-glucan phosphorylase activity	1	0		0	0		1	0		0	1		0	1		0	0		1	0		0	1
	single-stranded DNA binding	2	0		0	0		2	0		0	1		0	2		1	0		1	0		0	2
	single-stranded DNA endodeoxyribonuclease activity	1	0		0	0		1	0		1	0		0	0		1	0		0	0		0	0
	sn-glycerol-3-phosphate:ubiquinone-8 oxidoreductase activity	1	0		0	0		1	0		0	0		0	1		1	0		1	0		0	2
	succinate dehydrogenase activity	1	0		1	0		1	0		0	0		0	0		1	0		0	0		0	1
	threonine-type endopeptidase activity	2	0		0	0		2	0		1	0		0	2		2	0		2	0		0	0
	toxin activity	0	0		0	1		0	1		0	0		0	0		0	0		0	0		1	0
	trans-hexaprenyltranstransferase activity	1	0		0	0		1	0		0	0		0	1		0	0		0	0		0	1
	transcription regulatory region sequence-specific DNA binding	2	0		0	0		2	0		2	0		0	0		2	0		0	0		0	0
	trimethylamine-N-oxide reductase (cytochrome c) activity	0	0		0	0		0	0		0	1		0	1		0	0		0	0		0	0
	tRNA binding	12	2		3	2		12	0		5	5		1	14		5	2		4	1		0	13
	tryptamine:oxygen oxidoreductase (deaminating) activity	1	0		0	0		1	0		1	0		0	1		1	0		0	0		0	1
	UDP-4-amino-4-deoxy-L-arabinose formyltransferase activity	1	0		0	0		1	0		1	0		0	0		0	0		0	0		0	0
	UDP-glucuronic acid dehydrogenase activity	1	0		0	0		1	0		1	0		0	0		0	0		0	0		0	0
	unfolded protein binding	6	0		1	0		6	0		2	1		0	6		2	1		1	1		0	7

## Sheet: Table S8
Table S8: List of Clusters of Orthologous Genes (COG) terms from Fig. S4.
	COG	up_T0T1	down_T0T1		up_T0T3	down_T0T3		up_T1T3	down_T1T3		up_T0T1_OIL	down_T0T1_OIL		up_T0T3_OIL	down_T0T3_OIL		up_T1T1_OIL	down_T1T1_OIL		up_T1T3_OIL	down_T1T3_OIL		up_T3T3_OIL	down_T3T3_OIL
	1-acyl-sn-glycerol-3-phosphate acyltransferase	0	0		0	0		0	0		0	1		0	0		0	1		1	0		0	0
	2-keto-4-pentenoate hydratase/2-oxohepta-3-ene-1,7-dioic acid hydratase (catechol pathway)	0	1		1	0		1	0		1	0		1	0		1	0		0	0		0	0
	2-polyprenyl-6-methoxyphenol hydroxylase and related FAD-dependent oxidoreductases	0	0		1	0		1	0		1	0		1	0		1	0		0	0		0	0
	2,4-dienoyl-CoA reductase or related NADH-dependent reductase, Old Yellow Enzyme (OYE) family	0	0		0	0		0	0		0	1		0	0		0	1		0	0		0	0
	20S proteasome, alpha and beta subunits	2	0		2	0		0	0		1	0		2	0		0	2		2	0		0	0
	3-dehydroquinate synthetase	0	0		0	0		0	0		0	0		0	1		0	0		0	1		0	1
	3-isopropylmalate dehydratase small subunit	0	0		0	0		0	0		0	1		0	0		0	1		1	0		0	1
	3-mercaptopyruvate sulfurtransferase SseA, contains two rhodanese domains	0	0		1	0		1	0		0	0		1	0		0	0		1	0		0	0
	3-phosphoglycerate kinase	1	0		1	0		0	0		1	0		1	0		0	1		0	0		0	1
	3,4-dihydroxy-2-butanone 4-phosphate synthase	0	0		0	0		0	0		0	0		0	1		0	0		0	0		0	0
	3',5'-cyclic AMP phosphodiesterase CpdA	0	0		0	0		0	0		0	0		0	0		0	1		0	0		0	0
	4-hydroxy-3-methylbut-2-en-1-yl diphosphate synthase IspG/GcpE	1	0		1	0		0	0		0	1		0	0		0	1		1	0		0	1
	6-phosphofructokinase	1	0		1	0		0	0		1	0		1	0		0	1		0	0		0	0
	6-phosphogluconate dehydrogenase	0	0		1	0		1	0		1	0		1	0		1	0		0	0		0	0
	6-phosphogluconolactonase/Glucosamine-6-phosphate isomerase/deaminase	1	0		1	0		0	0		1	0		0	0		0	0		0	0		0	0
	8-oxo-dGTP pyrophosphatase MutT and related house-cleaning NTP pyrophosphohydrolases, NUDIX family	1	0		1	0		0	0		0	0		0	0		0	1		1	0		0	0
	AAA+-type ATPase, SpoVK/Ycf46/Vps4 family	0	0		0	0		0	0		0	1		0	0		0	1		1	0		0	0
	ABC-type ATPase involved in cell division	0	0		0	0		0	0		0	0		0	0		0	1		0	0		0	0
	ABC-type dipeptide/oligopeptide/nickel transport system, permease component	0	0		0	0		0	0		0	2		0	0		0	2		2	0		0	0
	ABC-type Fe3+ transport system, periplasmic component	1	0		1	0		0	0		1	0		0	0		0	0		0	1		0	1
	ABC-type Fe3+-hydroxamate transport system, periplasmic component	2	0		2	0		0	0		2	1		2	0		0	1		1	0		0	0
	ABC-type Fe3+-siderophore transport system, permease component	2	0		2	0		0	0		2	0		1	0		0	0		0	0		0	0
	ABC-type glutathione transport system ATPase component, contains duplicated ATPase domain	0	0		0	0		0	0		0	1		0	0		0	1		1	0		0	0
	ABC-type multidrug transport system, ATPase and permease component	1	0		1	0		0	0		1	2		1	1		0	2		0	0		0	1
	ABC-type phosphate transport system, ATPase component	0	0		0	0		0	0		0	1		0	1		0	1		1	0		0	1
	ABC-type phosphate transport system, periplasmic component	0	0		0	0		0	0		0	0		0	1		0	0		0	1		0	1
	ABC-type phosphate transport system, permease component	0	0		0	0		0	0		0	0		0	1		0	1		0	1		0	2
	ABC-type sugar transport system, periplasmic component, contains N-terminal xre family HTH domain	1	0		1	0		0	0		0	0		0	0		0	1		0	0		0	1
	ABC-type transport system involved in cytochrome bd biosynthesis, ATPase and permease components	0	0		0	0		0	0		0	1		0	0		0	1		1	0		0	0
	ABC-type transport system, periplasmic component	1	0		1	0		1	0		1	0		1	0		0	0		1	0		0	1
	ABC-type xylose transport system, periplasmic component	1	0		1	0		0	0		0	1		1	0		0	1		1	0		0	0
	ABC-type xylose transport system, permease component	1	0		1	0		0	0		1	0		1	0		0	0		0	0		0	0
	Acetolactate synthase large subunit or other thiamine pyrophosphate-requiring enzyme	1	0		1	0		0	0		1	0		0	0		0	1		0	1		0	1
	Acetolactate synthase, small subunit	1	0		1	0		0	0		1	0		1	0		0	0		0	1		0	1
	Acetyl-CoA acetyltransferase	0	0		0	0		0	0		0	0		0	1		0	1		0	0		0	1
	Acetyl-CoA carboxylase, carboxyltransferase component	1	0		1	0		0	0		0	0		0	0		0	1		0	0		0	1
	Acetyl/propionyl-CoA carboxylase, alpha subunit	2	0		2	0		0	0		0	0		0	0		0	2		0	0		0	2
	Acetylornithine deacetylase/Succinyl-diaminopimelate desuccinylase or related deacylase	1	0		1	0		0	0		1	0		1	0		0	0		0	0		0	0
	Acetyltransferase (isoleucine patch superfamily)	1	0		2	0		1	0		0	1		1	0		0	1		1	0		0	1
	Aconitase A	1	0		1	0		0	0		0	0		0	0		0	1		0	0		0	1
	Actin-like ATPase involved in cell morphogenesis	1	0		1	0		1	0		1	0		1	0		0	0		0	0		0	1
	Acyl carrier protein	0	0		7	0		7	0		0	9		0	0		0	9		9	0		0	9
	Acyl dehydratase	2	0		2	0		0	0		2	0		2	0		0	2		0	0		0	2
	Acyl-CoA dehydrogenase related to the alkylation response protein AidB	2	0		2	0		0	0		1	3		1	3		0	5		0	0		0	5
	Acyl-CoA hydrolase	1	0		1	0		0	0		1	0		1	0		0	0		0	0		0	0
	Acyl-CoA reductase or other NAD-dependent aldehyde dehydrogenase	2	0		4	0		2	0		0	3		0	2		0	4		1	0		0	4
	Acyl-CoA synthetase (AMP-forming)/AMP-acid ligase II	0	0		0	0		0	0		0	0		0	0		0	0		0	1		0	1
	Acyl-coenzyme A synthetase/AMP-(fatty) acid ligase	0	0		1	0		1	0		0	0		1	0		0	0		1	0		0	0
	Adenine C2-methylase RlmN of 23S rRNA A2503 and tRNA A37	0	1		1	0		1	0		0	0		0	0		1	0		0	0		0	1
	Aerobic-type carbon monoxide dehydrogenase, small subunit, CoxS/CutS family	1	0		1	0		0	0		1	0		1	0		0	0		0	0		0	0
	AICAR transformylase/IMP cyclohydrolase PurH	1	0		1	0		0	0		1	0		1	0		0	0		0	0		0	1
	Alanine dehydrogenase	1	0		1	0		0	0		1	0		1	0		0	1		1	0		0	1
	Amino acid transporter	1	0		1	0		0	0		0	0		1	0		0	1		1	0		0	0
	Ammonia channel protein AmtB	0	0		0	0		0	0		0	1		0	0		0	1		0	0		0	1
	Anionic cell wall polymer biosynthesis enzyme, LytR-Cps2A-Psr (LCP) family	1	0		1	0		0	0		1	0		0	0		0	0		0	1		0	1
	Anthranilate/para-aminobenzoate synthase component II	1	0		1	0		0	0		1	0		0	0		0	1		0	1		0	1
	Anthranilate/para-aminobenzoate synthases component I	1	0		1	0		0	0		1	0		0	0		0	1		0	1		0	1
	Anti-sigma regulatory factor (Ser/Thr protein kinase)	0	0		0	0		0	0		0	0		0	0		0	1		0	0		0	1
	Archaeal 2-phospho-L-lactate transferase/Bacterial gluconeogenesis factor, CofD/UPF0052 family	1	0		1	0		0	0		1	1		1	0		0	1		1	0		0	0
	Arginine deiminase	0	0		0	0		0	0		0	0		0	0		0	1		1	0		0	0
	Arsenate reductase and related proteins, glutaredoxin family	1	0		1	0		0	0		1	0		1	0		0	0		0	0		0	0
	Aryl carrier domain	1	0		1	0		0	0		1	0		1	0		0	0		0	0		0	0
	Asp-tRNAAsn/Glu-tRNAGln amidotransferase A subunit or related amidase	1	0		1	0		0	0		1	0		0	0		0	1		0	0		0	1
	Asp-tRNAAsn/Glu-tRNAGln amidotransferase B subunit	1	0		1	0		0	0		1	0		1	0		0	1		0	0		0	1
	Asp-tRNAAsn/Glu-tRNAGln amidotransferase C subunit	0	0		0	0		0	0		0	0		0	1		0	0		0	1		0	1
	Aspartate/methionine/tyrosine aminotransferase	1	0		1	0		0	0		0	0		1	0		0	1		0	0		0	1
	Aspartyl aminopeptidase	1	0		1	0		0	0		1	0		1	0		0	0		0	0		0	0
	ATP phosphoribosyltransferase	0	0		0	0		0	0		0	1		0	0		0	1		1	0		0	0
	ATPase components of ABC transporters with duplicated ATPase domains	0	0		0	0		0	0		0	1		0	1		0	1		0	0		0	1
	Bacterial lipocalin	1	0		1	0		0	0		0	0		1	0		0	0		0	0		0	0
	Bacterial nucleoid DNA-binding protein	0	1		1	0		1	0		0	0		1	0		1	0		1	0		0	0
	Beta-glucanase, GH16 family	1	0		1	0		0	0		1	0		1	0		0	1		0	0		0	1
	Beta-phosphoglucomutase or related phosphatase, HAD superfamily	0	0		0	0		0	0		0	0		0	0		0	0		0	0		0	1
	Bifunctional DNase/RNase	1	0		1	0		0	0		1	0		1	0		0	1		0	0		0	1
	Biotin carboxyl carrier protein	1	0		1	0		0	0		1	0		1	0		0	0		0	0		0	0
	Capsular polysaccharide biosynthesis protein	1	0		1	0		0	0		1	0		0	0		0	0		0	0		0	0
	Carboxylesterase type B	0	0		0	0		0	0		0	0		0	0		0	0		0	1		0	1
	Catechol 2,3-dioxygenase or other lactoylglutathione lyase family enzyme	1	0		1	0		0	0		0	0		1	0		0	1		1	0		0	0
	Catechol-2,3-dioxygenase	2	0		2	0		0	0		2	0		2	0		0	0		0	0		0	0
	CDP-diglyceride synthetase	0	0		0	0		0	0		0	1		0	1		0	1		0	0		0	1
	Cell division protein FtsX	0	0		0	0		0	0		0	0		0	0		0	0		0	1		0	1
	Cell wall-associated hydrolase, NlpC family	1	0		1	0		0	0		1	0		1	0		0	1		0	0		0	0
	Cellulose biosynthesis protein BcsQ	1	0		1	0		0	0		1	0		1	0		0	0		0	0		0	0
	Chaperonin GroEL (HSP60 family)	1	0		1	0		0	0		1	0		0	0		0	1		0	1		0	1
	Choline dehydrogenase or related flavoprotein	1	0		1	0		0	0		0	1		0	1		0	1		0	0		0	1
	Chorismate mutase	1	0		0	0		0	0		0	2		0	0		0	2		1	0		0	1
	Chromosome partitioning ATPase, Mrp family, contains Fe-S cluster	0	0		1	0		1	0		1	0		1	0		0	0		1	0		0	1
	Chromosome segregation and condensation protein ScpB	0	0		0	0		0	0		0	0		0	0		0	1		0	0		0	0
	Citrate lyase beta subunit	1	0		1	0		0	0		1	0		1	0		0	0		0	0		0	0
	Citrate synthase	1	0		1	0		0	0		1	0		1	0		0	1		0	0		0	1
	CO or xanthine dehydrogenase, Mo-binding subunit	1	0		1	0		0	0		1	0		1	0		0	0		0	0		0	0
	Cobalamin biosynthesis protein CobN, Mg-chelatase	1	0		1	0		0	0		0	1		0	0		0	1		1	0		0	1
	Cobyric acid synthase	0	0		0	0		0	0		0	1		0	0		0	1		1	0		0	0
	Cobyrinic acid a,c-diamide synthase	1	0		1	0		0	0		1	0		1	0		0	0		0	0		0	0
	Crotonobetainyl-CoA:carnitine CoA-transferase CaiB and related acyl-CoA transferases	1	0		1	0		0	0		1	0		1	0		0	0		0	0		0	0
	CTP synthase (UTP-ammonia lyase)	0	0		0	0		0	0		0	0		0	1		0	0		0	1		0	1
	Cyanate lyase	0	1		0	0		1	0		0	0		0	0		1	0		0	0		0	0
	Cysteine sulfinate desulfinase/cysteine desulfurase or related enzyme	0	0		0	0		0	0		0	1		0	0		0	1		0	0		0	0
	Cytochrome bd-type quinol oxidase, subunit 1	0	0		0	0		0	0		0	1		0	0		0	1		0	0		0	0
	Dehydrogenase (flavoprotein)	2	0		2	0		0	0		2	0		0	0		0	0		0	0		0	0
	Deoxycytidine triphosphate deaminase	0	0		1	0		1	0		0	0		0	0		1	0		0	0		0	0
	Di- and tricarboxylate transporter	1	0		1	0		0	0		1	0		1	0		0	1		0	0		0	1
	Diacylglycerol kinase family enzyme	0	0		0	0		0	0		0	0		0	0		0	1		0	0		0	1
	Dihydrofolate reductase	1	0		1	0		0	0		1	0		1	0		0	0		0	0		0	0
	Dihydroxyacid dehydratase/phosphogluconate dehydratase	0	0		0	0		0	0		0	0		0	1		0	0		0	1		0	1
	Dipeptidyl aminopeptidase/acylaminoacyl peptidase	0	0		0	0		0	0		0	1		0	0		0	1		0	0		0	0
	DNA gyrase/topoisomerase IV, subunit B	0	0		0	0		0	0		0	0		0	0		0	1		0	0		0	0
	DNA repair ATPase RecN	2	0		2	0		0	0		2	1		2	0		0	1		0	0		0	0
	DNA-binding response regulator, OmpR family, contains REC and winged-helix (wHTH) domain	3	0		3	0		0	0		2	0		2	0		0	2		0	0		0	1
	DNA-binding transcriptional regulator YhcF, GntR family	1	0		1	0		0	0		1	0		1	0		0	0		0	0		0	0
	DNA-binding transcriptional regulator, AcrR family	4	0		4	0		1	0		4	4		3	1		0	6		2	1		0	3
	DNA-binding transcriptional regulator, CsgD family	0	0		0	0		0	0		0	0		0	1		0	0		0	0		0	1
	DNA-binding transcriptional regulator, HxlR family	0	0		0	0		0	0		0	0		0	0		0	1		0	0		0	0
	DNA-binding transcriptional regulator, IclR family	1	0		1	0		0	0		0	0		1	0		0	1		0	0		0	0
	DNA-binding transcriptional regulator, MarR family	1	0		1	0		0	0		1	0		1	0		0	0		0	0		0	0
	DNA-binding transcriptional regulator, MerR family	1	0		2	0		1	0		2	0		0	0		0	0		0	0		0	2
	DNA-binding transcriptional regulator, MocR family, contains an aminotransferase domain	0	0		0	0		0	0		0	0		0	0		0	1		0	0		0	1
	DNA-binding transcriptional regulator, PadR family	0	1		0	0		1	0		0	0		0	0		0	0		1	0		0	0
	DNA-binding transcriptional regulator, XRE-family HTH domain	0	0		0	0		0	0		0	0		0	0		0	1		0	0		0	0
	DNA-directed RNA polymerase specialized sigma subunit, sigma24 family	0	0		1	0		1	0		1	0		0	0		0	0		0	0		0	1
	DNA-directed RNA polymerase, subunit K/omega	0	0		0	0		0	0		0	1		0	1		0	1		0	0		0	1
	Dolichyl-phosphate-mannose--protein O-mannosyl transferase	0	0		0	0		0	0		0	2		0	0		0	2		0	0		0	0
	EAL domain, c-di-GMP-specific phosphodiesterase class I (or its enzymatically inactive variant)	0	1		0	0		1	0		0	0		0	0		1	0		0	0		0	1
	Electron transfer flavoprotein, alpha and beta subunits	1	0		1	0		0	0		0	0		1	0		0	1		0	0		0	1
	Electron transfer flavoprotein, alpha subunit	1	0		1	0		0	0		0	0		0	0		0	1		0	0		0	1
	Enoyl-[acyl-carrier-protein] reductase (NADH)	0	0		0	0		0	0		0	1		0	0		0	1		1	0		0	0
	Enoyl-CoA hydratase/carnithine racemase	1	0		1	0		0	0		1	0		0	2		0	1		0	0		0	4
	Excinuclease UvrABC ATPase subunit	2	0		2	0		0	0		2	0		2	0		0	2		0	0		0	2
	Excinuclease UvrABC, nuclease subunit	0	0		0	0		0	0		0	0		0	0		0	1		0	0		0	1
	FAD/FMN-containing dehydrogenase	1	0		1	0		0	0		1	0		1	0		0	0		0	0		0	0
	Fatty acid desaturase	3	0		3	0		1	0		2	0		2	1		0	2		0	1		0	3
	Fatty-acid desaturase	1	0		1	0		0	0		0	1		0	1		0	1		1	0		0	1
	Fe-S cluster assembly ATPase SufC	0	0		1	0		1	0		0	0		0	0		0	0		0	0		0	1
	Fe-S cluster assembly scaffold protein SufB	0	1		2	0		2	0		0	0		0	0		1	0		0	0		0	2
	Fe-S oxidoreductase	0	0		1	0		1	0		1	0		0	0		0	0		0	0		0	1
	Ferredoxin-NADP reductase	2	0		2	0		0	0		1	1		1	0		0	3		1	0		0	2
	FKBP-type peptidyl-prolyl cis-trans isomerase	0	0		0	0		0	0		0	0		0	1		0	1		0	0		0	1
	Flagellar biosynthesis GTPase FlhF	1	0		1	0		0	0		0	0		0	0		0	1		0	0		0	0
	Flavodoxin	0	0		0	0		0	0		0	0		0	1		0	1		0	0		0	1
	FMN phosphatase YigB, HAD superfamily	1	0		1	0		0	0		1	0		1	0		0	0		0	0		0	0
	Folate-binding Fe-S cluster repair protein YgfZ, possible role in tRNA modification	0	1		0	0		1	0		0	0		0	0		0	0		0	0		0	0
	Forkhead associated (FHA) domain, binds pSer, pThr, pTyr	1	0		1	0		0	0		0	1		1	0		0	1		1	0		0	1
	Formylglycine-generating enzyme, required for sulfatase activity, contains SUMF1/FGE domain	0	0		0	0		0	0		0	1		0	0		0	1		0	0		0	0
	GAF domain	0	1		0	0		1	0		0	1		0	0		1	0		1	0		0	1
	GDP-D-mannose dehydratase	1	0		1	0		0	0		1	0		1	0		0	1		1	0		0	1
	GGDEF domain, diguanylate cyclase (c-di-GMP synthetase) or its enzymatically inactive variants	2	0		2	0		0	0		1	1		1	0		0	1		0	0		0	1
	Glucose-6-phosphate 1-dehydrogenase	1	0		1	0		1	0		1	0		1	0		0	0		0	0		0	1
	Glucose-6-phosphate dehydrogenase assembly protein OpcA, contains a peptidoglycan-binding domain	0	0		0	0		0	0		0	1		0	0		0	1		0	0		0	1
	Glucose-6-phosphate isomerase	1	0		1	0		0	0		1	0		1	0		0	1		0	0		0	0
	Glutamine phosphoribosylpyrophosphate amidotransferase	1	0		1	0		0	0		0	0		0	0		0	1		0	0		0	1
	Glutamyl- or glutaminyl-tRNA synthetase	1	0		1	0		0	0		0	1		0	0		0	1		1	0		0	1
	Glutaredoxin	0	0		1	0		1	0		1	1		0	0		0	1		1	0		0	1
	Glutathione peroxidase, house-cleaning role in reducing lipid peroxides	1	0		1	0		0	0		0	0		1	0		0	1		0	0		0	0
	Glyceraldehyde-3-phosphate dehydrogenase/erythrose-4-phosphate dehydrogenase	1	0		1	0		0	0		1	0		1	0		0	1		0	0		0	1
	Glycerol dehydrogenase or related enzyme, iron-containing ADH family	0	0		0	0		0	0		0	1		0	0		0	1		1	0		0	0
	Glycerol kinase	0	0		0	0		0	0		0	0		0	1		0	0		0	0		0	1
	Glycerol-3-phosphate dehydrogenase	1	0		1	0		0	0		1	0		0	0		0	0		0	1		0	1
	Glycine cleavage system protein P (pyridoxal-binding), C-terminal domain	0	0		0	0		0	0		0	3		0	0		0	3		0	0		0	3
	Glycosyltransferase involved in cell wall bisynthesis	3	0		4	0		1	0		1	0		2	0		0	3		3	0		0	3
	Glycosyltransferase, GT2 family	1	0		1	0		0	0		1	0		1	0		0	0		0	0		0	0
	GTP cyclohydrolase II	0	0		0	0		0	0		0	0		0	1		0	0		0	0		0	0
	Guanylate kinase	0	0		0	0		0	0		0	0		0	1		0	0		0	0		0	1
	Heme A synthase	0	0		0	0		0	0		0	1		0	0		0	1		0	0		0	1
	Heme/copper-type cytochrome/quinol oxidase, subunit 1	1	0		1	0		1	0		0	0		1	0		0	1		0	0		0	1
	Hemolysin or related protein, contains CBS domains	0	0		0	0		0	0		0	1		0	0		0	1		1	0		0	0
	Homoaconitase/3-isopropylmalate dehydratase large subunit	0	0		0	0		0	0		0	1		0	0		0	1		0	0		0	1
	IMP dehydrogenase/GMP reductase	2	0		2	0		0	0		0	0		0	0		0	0		0	0		0	0
	Integrase	1	1		1	0		1	0		0	0		1	0		1	0		0	0		0	0
	Isocitrate/isopropylmalate dehydrogenase	1	0		1	0		0	0		0	0		0	0		0	1		1	0		0	1
	Isopentenyldiphosphate isomerase	0	0		0	0		0	0		0	1		0	0		0	1		1	0		0	0
	Ketol-acid reductoisomerase	1	0		1	0		0	0		1	0		1	0		0	1		0	0		0	1
	Kynurenine formamidase	1	0		1	0		0	0		1	0		1	0		0	0		0	0		0	0
	L-2-hydroxyglutarate oxidase LhgO	0	0		1	0		1	0		0	0		0	0		0	0		0	0		0	1
	L-ascorbate metabolism protein UlaG, beta-lactamase superfamily	1	0		1	0		0	0		0	1		1	0		0	1		1	0		0	0
	Large-conductance mechanosensitive channel	1	0		1	0		0	0		0	1		0	0		0	1		1	0		0	0
	Lysine/ornithine N-monooxygenase	1	0		1	0		0	0		1	0		1	0		0	0		0	0		0	0
	Lysophospholipase L1 or related esterase	1	0		1	0		0	0		1	0		1	0		0	1		1	0		0	0
	Lysylphosphatidylglycerol synthetase, C-terminal domain, DUF2156 family	0	0		0	0		0	0		0	0		0	0		0	0		0	0		0	1
	Magnesium-transporting ATPase (P-type)	1	0		1	0		0	0		0	0		0	0		0	1		0	0		0	1
	Malate synthase	1	0		1	0		0	0		0	1		0	0		0	1		1	0		0	1
	Membrane protease YdiL, CAAX protease family	0	0		0	0		0	0		0	0		0	1		0	1		0	0		0	1
	Membrane protein implicated in regulation of membrane protease activity	0	0		0	0		0	0		0	1		0	0		0	1		1	0		0	0
	Membrane protein involved in the export of O-antigen and teichoic acid	1	0		1	0		0	0		1	0		1	0		0	1		0	0		0	1
	Membrane-associated phospholipid phosphatase	0	0		0	0		0	0		0	1		0	0		0	1		0	0		0	0
	Membrane-associated protease RseP, regulator of RpoE activity	1	0		1	0		0	0		0	0		0	0		0	1		0	0		0	1
	Metal-sulfur cluster biosynthetic enzyme	0	0		1	0		1	0		0	0		0	0		1	0		0	0		0	1
	Methionine aminopeptidase	1	0		1	0		0	0		1	0		1	0		0	1		0	0		0	0
	Methionine synthase I (cobalamin-dependent), methyltransferase domain	1	0		1	0		0	0		1	0		1	0		0	1		0	0		0	1
	Methionine synthase I, cobalamin-binding domain	1	0		1	0		0	0		1	0		1	0		0	1		0	0		0	1
	Methionyl-tRNA formyltransferase	1	0		1	0		0	0		1	0		0	0		0	0		0	0		0	1
	Methylmalonyl-CoA mutase, C-terminal domain/subunit (cobalamin-binding)	1	0		1	0		0	0		0	0		0	0		0	1		0	0		0	1
	Methylmalonyl-CoA mutase, N-terminal domain/subunit	1	0		1	0		0	0		0	1		0	1		0	2		1	0		0	2
	MFS family permease	0	1		0	0		1	0		0	4		0	0		1	4		2	0		0	0
	Mg-chelatase subunit ChlD	0	0		0	0		0	0		0	0		0	0		0	1		0	0		0	0
	Mg-chelatase subunit ChlI	0	0		0	0		0	0		0	1		0	0		0	2		0	0		0	0
	Mg2+ and Co2+ transporter CorA	1	0		1	0		0	0		1	0		1	0		0	0		0	0		0	0
	MinD-like ATPase involved in chromosome partitioning or flagellar assembly	0	0		0	0		0	0		0	0		0	1		0	1		0	0		0	1
	Molecular chaperone DnaK (HSP70)	1	0		1	0		0	0		0	0		0	0		0	1		0	0		0	1
	Molecular chaperone GrpE (heat shock protein)	0	0		0	0		0	1		0	1		0	0		0	1		0	0		0	0
	Molecular chaperone IbpA, HSP20 family	0	0		0	0		0	0		0	0		0	0		0	0		0	1		0	1
	Molecular chaperone, HSP90 family	1	0		1	0		0	0		1	0		1	0		0	1		0	0		0	1
	Molybdenum cofactor biosynthesis enzyme MoaA	0	0		0	0		0	1		0	1		0	0		0	1		0	0		0	0
	Molybdopterin biosynthesis enzyme	0	0		0	0		0	0		0	1		0	0		0	1		1	0		0	0
	Molybdopterin biosynthesis enzyme MoaB	0	0		0	0		0	0		0	1		0	0		0	1		1	0		0	0
	Molybdopterin or thiamine biosynthesis adenylyltransferase	1	0		1	0		0	0		0	0		1	0		0	1		1	0		0	0
	MoxR-like ATPase	1	0		1	0		0	0		0	0		0	0		0	1		0	0		0	1
	N-acetylmuramoyl-L-alanine amidase	0	0		0	0		0	0		0	0		0	0		0	1		1	0		0	0
	N-methylhydantoinase A/oxoprolinase/acetone carboxylase, beta subunit	1	0		1	0		0	0		0	0		1	0		0	1		1	0		0	0
	N-methylhydantoinase B/oxoprolinase/acetone carboxylase, alpha subunit	1	0		1	0		0	0		1	0		1	0		0	0		0	0		0	0
	Na+(or H+)/acetate symporter ActP	1	0		1	0		1	0		1	0		0	0		0	0		0	0		0	1
	Na+/alanine symporter	2	0		2	0		1	0		1	0		2	0		0	1		2	0		0	2
	Na+/H+ antiporter NhaA	0	0		0	0		1	0		0	1		0	1		0	0		0	0		0	1
	Na+/H+-dicarboxylate symporter	1	0		1	0		1	0		1	0		1	0		0	0		0	0		0	0
	NAD-dependent dihydropyrimidine dehydrogenase, PreA subunit	0	0		0	0		0	0		0	0		0	0		0	1		0	0		0	0
	NAD-dependent DNA ligase	0	0		0	0		0	0		0	0		0	0		0	1		0	0		0	0
	NAD(P)-dependent dehydrogenase, short-chain alcohol dehydrogenase family	2	0		2	0		0	0		1	1		1	0		0	3		1	0		0	1
	NADH dehydrogenase, FAD-containing subunit	1	0		2	0		1	0		1	1		1	0		0	0		0	0		0	1
	NADPH-dependent 2,4-dienoyl-CoA reductase, sulfur reductase, or a related oxidoreductase	0	0		0	0		0	0		0	1		0	1		0	1		0	0		0	1
	NADPH-dependent ferric siderophore reductase, contains FAD-binding and SIP domains	1	0		1	0		0	0		1	0		1	0		0	0		0	0		0	0
	NADPH-dependent glutamate synthase beta chain or related oxidoreductase	0	0		0	0		0	0		0	0		0	0		0	2		0	0		0	0
	NADPH:quinone reductase or related Zn-dependent oxidoreductase	1	0		0	0		0	0		0	0		0	0		0	0		0	0		0	0
	nanoRNase/pAp phosphatase, hydrolyzes c-di-AMP and oligoRNAs	0	0		0	0		0	0		0	0		0	0		0	0		0	0		0	1
	NhaP-type Na+/H+ or K+/H+ antiporter	1	0		1	0		0	0		1	0		1	0		0	0		0	0		0	0
	Nicotinamidase-related amidase	1	0		1	0		0	0		1	0		1	0		0	0		0	0		0	0
	NifU homolog involved in Fe-S cluster formation	0	1		0	0		1	0		0	0		0	0		0	0		0	0		0	0
	Nitrogen regulatory protein PII	1	0		1	0		0	0		1	0		1	0		0	1		0	0		0	1
	Nitroreductase	1	0		1	0		0	0		1	0		1	0		0	3		3	0		0	0
	Non-homologous end joining protein Ku, dsDNA break repair	0	0		1	0		1	0		1	0		1	0		1	0		0	0		0	1
	Non-ribosomal peptide synthetase component F	2	0		10	0		8	0		2	11		2	0		0	11		11	0		0	11
	Nucleoside-diphosphate-sugar epimerase	1	0		1	0		0	0		1	0		1	1		0	2		1	0		0	2
	Nucleotide-binding universal stress protein, UspA family	0	1		0	0		1	0		0	2		0	0		0	2		2	0		0	1
	O-antigen ligase	1	0		1	0		0	0		1	1		1	0		0	2		1	0		0	1
	Outer membrane protein assembly factor BamB, contains PQQ-like beta-propeller repeat	0	0		0	0		0	0		0	3		0	0		0	3		3	0		0	0
	PAS domain	0	0		0	0		0	0		0	2		0	0		0	2		0	0		0	0
	Peptidoglycan/LPS O-acetylase OafA/YrhL, contains acyltransferase and SGNH-hydrolase domains	2	0		2	0		0	0		2	0		2	0		0	0		0	0		0	0
	Peptidoglycan/xylan/chitin deacetylase, PgdA/CDA1 family	0	0		0	0		0	0		0	1		0	0		0	1		1	0		0	0
	Peptidyl-tRNA hydrolase	0	2		0	0		2	0		0	0		0	0		0	0		0	0		0	0
	Periplasmic beta-glucosidase and related glycosidases	0	0		0	0		0	0		0	1		0	0		0	1		0	0		0	0
	Periplasmic serine protease, S1-C subfamily, contain C-terminal PDZ domain	0	0		0	0		0	0		0	0		0	1		0	0		0	0		0	1
	Phosphatidylglycerophosphate synthase	0	0		0	0		0	0		0	0		0	0		0	1		0	0		0	1
	Phosphoenolpyruvate carboxykinase, GTP-dependent	1	0		1	0		0	0		0	0		0	0		0	1		0	0		0	1
	Phosphoenolpyruvate carboxylase	1	0		1	0		0	0		0	0		1	0		0	1		1	0		0	0
	Phosphoglucomutase	1	0		1	0		0	0		0	0		0	0		0	1		0	0		0	1
	Phosphoglycerate dehydrogenase or related dehydrogenase	1	0		1	0		0	0		0	0		0	0		0	1		0	0		0	1
	Phosphohistidine phosphatase SixA	1	0		1	0		0	0		0	0		0	0		0	1		1	0		0	0
	Phosphomannomutase	1	0		1	0		0	0		1	0		1	0		0	0		0	0		0	0
	Phosphopantetheine adenylyltransferase	1	0		1	0		0	0		1	0		1	0		0	1		1	0		0	0
	Phosphopantothenoylcysteine synthetase/decarboxylase	1	0		1	0		0	0		0	0		0	0		0	1		0	0		0	1
	Phosphoribosylaminoimidazole (AIR) synthetase	0	0		0	0		0	0		0	0		0	0		0	0		0	0		0	1
	Phosphoribosylformylglycinamidine (FGAM) synthase, glutamine amidotransferase domain	0	0		0	0		0	0		0	0		0	0		0	1		0	0		0	0
	Phosphoribosylformylglycinamidine (FGAM) synthase, PurS component	1	0		1	0		0	0		0	0		0	0		0	0		0	0		0	0
	Phosphoribosylformylglycinamidine (FGAM) synthase, synthetase domain	1	0		1	0		0	0		1	0		0	0		0	0		0	1		0	1
	Pimeloyl-ACP methyl ester carboxylesterase	2	0		2	0		0	0		0	2		1	2		0	3		0	0		0	2
	Polyphosphate kinase	1	0		1	0		0	0		1	0		1	0		0	1		0	0		0	1
	Polyprenyltransferase (heme O synthase)	0	1		0	0		1	0		0	0		0	0		1	0		0	0		0	0
	Polysaccharide pyruvyl transferase family protein WcaK	1	0		1	0		0	0		1	0		1	0		0	1		0	0		0	1
	ppGpp synthetase catalytic domain (RelA/SpoT-type nucleotidyltranferase)	1	0		1	0		0	0		0	0		0	0		0	0		0	0		0	0
	Predicted acetyltransferase, GNAT family	1	0		1	0		0	0		0	0		0	0		0	1		0	0		0	1
	Predicted DNA-binding transcriptional regulator YafY, contains an HTH and WYL domains	0	0		0	0		0	0		0	1		0	0		0	1		1	0		0	0
	Predicted flavoprotein CzcO associated with the cation diffusion facilitator CzcD	1	0		1	0		0	0		0	2		0	2		0	2		1	0		0	2
	Predicted house-cleaning NTP pyrophosphatase, Maf/HAM1 superfamily	0	0		0	0		0	0		0	0		0	0		0	0		0	0		0	1
	Predicted Kef-type K+ transport protein, K+/H+ antiporter domain	2	0		2	0		0	0		0	0		0	0		0	2		0	0		0	2
	Predicted N-acyltransferase, GNAT family	0	1		0	0		1	0		0	0		0	0		0	0		0	0		0	1
	Predicted PurR-regulated permease PerM	1	0		1	0		0	0		1	0		0	0		0	0		0	0		0	0
	Predicted RNA-binding protein YlqC, contains KH domain, UPF0109 family	0	0		0	0		0	0		0	0		0	1		0	1		0	0		0	1
	Predicted rRNA methylase YqxC, contains S4 and FtsJ domains	0	0		0	1		0	1		0	0		0	0		0	0		0	0		1	0
	Predicted secreted protein	1	0		1	0		0	0		1	0		0	0		0	1		0	1		0	1
	Predicted signal transduction protein containing a membrane domain, an EAL and a GGDEF domain	1	0		1	0		0	0		0	0		0	0		0	1		0	0		0	0
	Predicted transcriptional regulator	0	0		0	0		0	0		0	1		0	0		0	1		1	0		0	1
	Predicted transcriptional regulator YdeE, contains AraC-type DNA-binding domain	1	0		1	0		0	0		1	0		0	0		0	0		0	0		0	0
	Predicted transcriptional regulator, ArsR family	0	1		0	0		1	0		0	0		0	1		0	0		0	0		0	1
	Predicted unusual protein kinase regulating ubiquinone biosynthesis, AarF/ABC1/UbiB family	0	0		0	0		1	0		0	2		0	0		0	1		0	0		0	1
	Predicted Zn-dependent protease, minimal metalloprotease (MMP)-like domain	1	0		1	0		0	0		1	0		1	0		0	0		0	0		0	0
	Preprotein translocase subunit SecA (ATPase, RNA helicase)	1	0		1	0		0	0		0	0		0	0		0	1		0	0		0	1
	Preprotein translocase subunit SecG	1	0		1	0		0	0		0	0		0	0		0	1		0	0		0	1
	Proline dehydrogenase	0	0		0	0		0	0		0	1		0	1		0	1		1	0		0	1
	Prolyl-tRNA synthetase	0	0		0	0		0	0		0	0		0	0		0	1		0	0		0	1
	Protease II	1	0		1	0		0	0		0	1		1	0		0	1		1	0		0	1
	Protein chain release factor B	0	0		0	0		0	0		0	0		0	0		0	1		0	0		0	1
	Protein involved in ribonucleotide reduction	1	0		1	0		0	0		1	0		1	0		0	1		0	0		0	1
	Protein-disulfide isomerase	1	0		1	0		0	0		1	0		1	0		0	0		0	0		0	0
	Protoheme ferro-lyase (ferrochelatase)	0	0		0	0		0	0		0	0		0	0		0	1		0	0		0	0
	Purine nucleoside phosphorylase	1	0		1	0		0	0		1	0		1	0		0	0		0	0		0	0
	Putative flippase GtrA (transmembrane translocase of bactoprenol-linked glucose)	0	0		0	0		0	0		0	0		0	0		0	0		0	0		0	1
	Pyruvate carboxylase	1	0		1	0		0	0		0	0		1	0		0	1		1	0		0	0
	Pyruvate dehydrogenase complex, dehydrogenase (E1) component	1	0		1	0		0	0		0	1		0	0		0	1		1	0		0	1
	Pyruvate/2-oxoglutarate dehydrogenase complex, dihydrolipoamide acyltransferase (E2) component	1	0		1	0		0	0		0	0		1	1		0	1		1	1		0	1
	Pyruvate/2-oxoglutarate dehydrogenase complex, dihydrolipoamide dehydrogenase (E3) component or related enzyme	0	0		0	0		0	0		0	0		0	1		0	0		0	0		0	1
	RecB family exonuclease	1	0		1	0		0	0		0	0		1	0		0	1		1	0		0	0
	RecG-like helicase	0	0		0	0		0	0		0	0		0	1		0	0		0	0		0	1
	Regulator of protease activity HflC, stomatin/prohibitin superfamily	2	0		2	0		0	0		0	0		2	0		0	2		2	0		0	2
	Restriction endonuclease S subunit	0	2		0	0		2	0		0	0		2	0		2	0		2	0		2	0
	Rhodanese-related sulfurtransferase	1	0		1	0		0	0		0	0		1	0		0	1		1	0		0	0
	Ribonucleotide reductase alpha subunit	1	0		1	0		0	0		1	0		1	0		0	1		0	1		0	1
	Ribonucleotide reductase beta subunit, ferritin-like domain	1	0		1	0		0	0		1	0		1	0		0	1		1	0		0	1
	Ribose/xylose/arabinose/galactoside ABC-type transport system, permease component	1	0		1	0		0	0		0	0		1	0		0	1		0	0		0	0
	Ribosomal 30S subunit maturation factor RimM, required for 16S rRNA processing	0	0		0	0		0	0		0	0		0	0		0	0		0	0		0	1
	Ribosomal protein L16 Arg81 hydroxylase, contains JmjC domain	1	0		1	0		0	0		1	0		0	0		0	0		0	0		0	1
	Ribosomal protein L19	1	0		1	0		0	0		0	0		0	0		0	1		0	0		0	1
	Ribosomal protein L28	1	0		1	0		0	0		1	0		1	0		0	1		0	0		0	1
	Ribosomal protein L32	0	0		0	0		0	0		0	1		0	0		0	1		0	0		0	1
	Ribosomal protein S14	0	0		0	0		0	0		0	1		0	1		0	1		0	0		0	1
	Ribosomal protein S16	0	0		0	0		0	0		0	1		0	1		0	1		0	0		0	1
	Ribosomal protein S18	0	0		0	0		0	0		0	1		0	0		0	1		0	0		0	1
	Ribosomal protein S18 acetylase RimI and related acetyltransferases	2	0		2	0		0	1		2	0		2	0		0	0		0	0		1	0
	Ribosomal protein S2	1	0		1	0		0	0		0	0		0	0		0	1		0	0		0	1
	Ribosome maturation factor RimP	0	0		0	0		0	0		0	1		0	0		0	1		1	0		0	0
	Ribosome recycling factor	1	0		1	0		0	0		1	0		1	0		0	1		0	0		0	1
	Ribosome-associated translation inhibitor RaiA	1	0		1	0		0	0		0	0		0	0		0	1		0	0		0	1
	RNA-splicing ligase RtcB, repairs tRNA damage	1	0		1	0		0	0		0	0		1	0		0	1		1	0		0	0
	Rubredoxin	0	0		0	0		0	0		0	0		0	1		0	0		0	1		0	1
	S-adenosylhomocysteine hydrolase	1	0		1	0		1	0		0	1		0	0		0	1		1	0		0	1
	S-adenosylmethionine synthetase	0	0		0	0		0	0		0	1		0	1		0	1		0	0		0	1
	S-formylglutathione hydrolase FrmB	2	0		2	0		0	0		0	1		0	0		0	2		2	0		0	1
	SAM-dependent methyltransferase	0	0		0	0		1	0		0	0		0	0		1	0		0	0		0	0
	Sec-independent protein secretion pathway component TatC	1	0		1	0		0	0		1	0		1	0		0	1		0	0		0	1
	Sec-independent protein translocase protein TatA	1	0		1	0		0	0		0	0		0	0		0	1		0	0		0	1
	Selenocysteine lyase/Cysteine desulfurase	0	0		0	0		0	0		0	1		0	1		0	1		1	0		0	1
	Septal ring factor EnvC, activator of murein hydrolases AmiA and AmiB	1	0		1	0		0	0		1	0		1	0		0	0		0	0		0	0
	Short-chain dehydrogenase	1	0		1	0		0	0		0	0		1	0		0	1		1	0		0	0
	Signal peptidase I	1	0		1	0		1	0		1	0		1	0		0	0		1	0		0	0
	Signal recognition particle GTPase	2	0		2	0		0	0		0	0		0	0		0	2		0	0		0	1
	Signal transduction histidine kinase	1	1		1	0		1	0		1	0		1	0		0	0		0	0		0	0
	Site-specific recombinase XerD	0	0		0	0		0	0		0	0		0	0		0	3		0	0		0	0
	Small basic protein (function unknown)	1	0		1	0		0	0		0	0		1	0		0	0		0	0		0	0
	Small-conductance mechanosensitive channel	1	0		1	0		0	0		1	0		1	0		0	1		1	0		0	0
	Stress response protein SCP2	0	0		0	0		0	0		0	0		0	0		0	1		1	0		0	0
	Succinyl-CoA synthetase, alpha subunit	1	0		1	0		0	0		0	1		0	0		0	1		1	0		0	1
	Succinyl-CoA synthetase, beta subunit	1	0		1	0		0	0		0	0		1	0		0	1		1	0		0	1
	Sugar transferase involved in LPS biosynthesis (colanic, teichoic acid)	2	0		2	0		0	0		1	0		2	0		0	1		0	0		0	1
	Superfamily II DNA and RNA helicase	1	0		1	0		0	0		0	0		1	0		0	2		1	0		0	0
	Superfamily II DNA or RNA helicase	0	0		0	0		0	0		0	0		0	0		0	1		0	0		0	0
	Superfamily II RNA helicase	1	0		1	0		1	0		1	0		1	0		0	0		0	0		0	1
	TctA family transporter	1	0		1	0		0	0		0	0		1	0		0	1		1	0		0	0
	Tellurite resistance protein	0	0		0	0		0	0		0	1		0	1		0	1		0	0		0	1
	Thioesterase domain of type I polyketide synthase or non-ribosomal peptide synthetase	1	0		2	0		1	0		1	2		1	0		0	2		2	0		0	2
	tmRNA-binding protein	1	0		1	0		0	0		0	1		1	0		0	1		1	0		0	0
	Transaldolase	1	0		1	0		0	0		0	1		1	0		0	1		1	0		0	1
	Transcription antitermination factor NusA, contains S1 and KH domains	0	1		0	0		1	0		0	0		0	0		1	0		0	0		0	1
	Transcriptional accessory protein Tex/SPT6	0	0		0	0		0	0		0	0		0	1		0	1		0	0		0	1
	Transcriptional regulator, contains XRE-family HTH domain	1	0		1	0		0	0		1	0		1	0		0	0		0	0		0	0
	Transketolase	1	0		1	0		0	0		0	0		0	0		0	1		0	0		0	1
	Translation elongation factor EF-Ts	1	0		1	0		0	0		0	0		0	0		0	1		0	0		0	1
	Translation initiation factor IF-2, a GTPase	0	0		1	0		1	0		0	1		0	0		0	1		1	0		0	1
	Trehalose-6-phosphate synthase	1	0		1	0		0	0		0	0		0	0		0	1		0	0		0	0
	Triacylglycerol esterase/lipase EstA, alpha/beta hydrolase fold	0	0		0	0		1	0		0	1		0	0		0	0		1	0		0	0
	Triosephosphate isomerase	1	0		1	0		0	0		0	0		1	0		0	1		1	0		0	1
	Tripartite-type tricarboxylate transporter, receptor component TctC	1	0		1	0		0	0		1	0		1	0		0	1		0	0		0	0
	tRNA A37 threonylcarbamoyladenosine dehydratase	0	0		0	0		0	0		0	0		0	0		0	1		1	0		0	0
	tRNA A58 N-methylase Trm61	1	0		1	0		0	0		1	0		1	0		0	0		0	0		0	0
	tRNA G46 methylase TrmB	0	1		0	0		1	0		0	0		0	0		1	0		0	0		0	0
	tRNA U34 2-thiouridine synthase MnmA/TrmU, contains the PP-loop ATPase domain	0	1		0	0		1	0		0	1		0	0		0	0		0	0		0	0
	Two-component response regulator, AmiR/NasT family, consists of REC and RNA-binding antiterminator (ANTAR) domains	0	1		0	0		1	0		0	0		0	0		1	0		0	0		0	0
	Two-component sensor histidine kinase, HisKA and HATPase domains	0	0		0	0		0	0		0	0		0	0		0	0		0	0		0	1
	Type I restriction-modification system, DNA methylase subunit	0	0		0	1		0	0		0	0		0	0		0	0		1	0		1	0
	Type I site-specific restriction-modification system, R (restriction) subunit and related helicases ...	1	0		1	0		0	0		0	0		1	0		0	1		1	0		0	1
	Ubiquinone/menaquinone biosynthesis C-methylase UbiE	0	0		0	0		0	0		0	0		0	0		0	0		0	0		0	1
	UDP-glucose 6-dehydrogenase	1	0		1	0		0	0		1	0		1	0		0	1		0	0		0	0
	UDP-N-acetyl-D-mannosaminuronic acid transferase, WecB/TagA/CpsF family	1	0		1	0		0	0		1	0		1	0		0	0		0	0		0	0
	Uncharacterized conserved protein YbdZ, MbtH family	1	0		1	0		0	0		0	0		0	0		0	1		0	0		0	0
	Uncharacterized conserved protein YdiU, UPF0061 family	1	0		1	0		0	0		0	0		1	0		0	1		1	0		0	0
	Uncharacterized conserved protein YjbJ, UPF0337 family	0	0		0	0		0	0		0	1		0	2		0	1		1	2		0	3
	Uncharacterized conserved protein YlxP, DUF503 family	0	0		0	0		1	0		0	0		0	0		0	0		0	0		0	0
	Uncharacterized conserved protein YndB, AHSA1/START domain	0	1		0	0		1	0		0	0		0	0		1	0		0	0		0	1
	Uncharacterized conserved protein, contains tandem ACT domains	1	0		1	0		0	0		0	0		0	0		0	1		0	0		0	1
	Uncharacterized conserved protein, DUF2342 family	1	0		1	0		0	0		0	0		0	0		0	1		0	0		0	1
	Uncharacterized conserved protein, phosphatidylethanolamine-binding protein (PEBP) family	0	0		1	0		1	0		1	0		1	0		0	0		0	0		0	0
	Uncharacterized conserved protein, related to short-chain dehydrogenases	0	0		0	0		0	0		0	0		0	0		0	0		0	0		0	1
	Uncharacterized integral membrane protein	0	0		0	0		0	0		0	1		0	1		0	1		0	0		0	1
	Uncharacterized membrane protein	1	0		1	0		0	0		0	1		1	1		0	2		1	0		0	1
	Uncharacterized membrane protein YdbT, contains bPH2 (bacterial pleckstrin homology) domain	1	0		1	0		0	0		0	1		0	0		0	1		1	0		0	1
	Uncharacterized membrane protein YdfJ, MMPL/SSD domain	0	0		1	0		1	0		0	2		0	0		0	2		2	0		0	1
	Uncharacterized membrane protein YfcA	0	1		0	0		1	0		0	0		0	0		0	0		1	0		0	0
	Uncharacterized membrane protein, BrkB/YihY/UPF0761 family (not an RNase)	2	0		2	0		0	0		2	0		2	0		0	1		0	0		0	0
	Uncharacterized membrane protein, DUF485 family	1	0		1	0		0	0		1	0		0	0		0	1		0	0		0	1
	Uncharacterized membrane protein, UPF0182 family	0	0		1	0		1	0		0	0		0	0		0	1		1	0		0	1
	Uncharacterized membrane-anchored protein	1	0		1	0		0	0		0	1		0	0		0	1		1	0		0	0
	Uncharacterized metal-binding protein YceD, DUF177 family	1	0		1	0		0	0		0	0		0	0		0	1		0	0		0	1
	Uncharacterized N-terminal domain of peptidoglycan hydrolase CwlO	1	0		1	0		0	0		1	0		1	0		0	1		0	0		0	0
	Uncharacterized protein	1	0		1	0		0	0		1	0		1	0		0	0		0	0		0	0
	Uncharacterized protein YuzE	0	0		1	0		1	0		0	0		1	0		0	0		1	0		1	0
	Uncharacterized protein, contains von Willebrand factor type A (vWA) domain	0	1		0	0		1	0		0	0		0	0		1	0		0	0		0	1
	Urease alpha subunit	1	0		1	0		0	0		1	0		1	0		0	0		0	0		0	0
	Urease beta subunit	1	0		1	0		0	0		1	0		1	0		0	0		0	0		0	0
	Urease gamma subunit	1	0		1	0		0	0		1	0		1	0		0	0		0	0		0	0
	Uridylate kinase	1	0		1	0		0	0		0	0		1	0		0	1		0	0		0	1
	Uroporphyrinogen-III synthase	1	0		1	0		0	0		1	0		0	0		0	0		0	0		0	0
	UTP-glucose-1-phosphate uridylyltransferase	0	0		0	0		0	0		0	0		0	0		0	1		0	0		0	0
	Vancomycin resistance protein YoaR (function unknown), contains peptidoglycan-binding and VanW domains	0	0		0	0		0	0		0	2		0	2		0	2		0	0		0	2
	Voltage-gated potassium channel Kch	2	0		2	0		0	0		2	0		2	0		0	0		0	0		0	0
	Xanthine/uracil/vitamin C permease, AzgA family	1	0		1	0		0	0		1	0		0	0		0	0		0	0		0	1
	Zn-dependent protease with chaperone function	0	0		0	0		0	0		0	1		0	0		0	1		0	0		0	0

## Sheet: Table S9
Table S9: List of KEGG Ortholog Groups of proteins (KO) terms from Fig. S5.
	KEGG	up_T0T1	down_T0T1		up_T1T3	down_T1T3		up_T0T3	down_T0T3		up_T0T1_OIL	down_T0T1_OIL		up_T0T3_OIL	down_T0T3_OIL		up_T1T1_OIL	down_T1T1_OIL		up_T1T3_OIL	down_T1T3_OIL		upT3T3_OIL	downT3T3_OIL
	Pyruvate metabolism	53	4		11	2		57	1		22	11		27	19		2	68		34	10		1	51
	Butanoate metabolism	49	7		10	3		50	1		19	10		24	24		3	73		34	7		1	54
	Glycolysis / Gluconeogenesis	50	4		12	4		51	1		26	12		27	11		3	58		27	6		1	44
	Fatty acid metabolism	46	6		9	3		46	0		19	9		22	23		4	63		26	4		1	46
	ABC transporters - General	50	2		7	0		55	0		29	7		34	10		5	49		20	7		0	42
	Valine, leucine and isoleucine degradation	40	5		7	1		42	1		14	7		19	24		2	62		35	4		1	45
	Lysine degradation	42	7		9	2		42	1		15	9		20	18		3	60		28	5		1	46
	Propanoate metabolism	40	2		7	1		43	0		14	7		18	18		1	56		25	6		0	42
	Glutamate metabolism	41	3		9	5		40	0		20	9		18	12		2	49		20	8		2	39
	Alanine and aspartate metabolism	39	1		3	3		37	1		19	3		20	13		0	52		24	9		2	39
	Purine metabolism	36	5		11	1		40	0		24	11		21	7		5	36		12	11		0	38
	Tryptophan metabolism	33	5		6	1		34	0		14	6		15	14		3	42		20	4		1	32
	Benzoate degradation via CoA ligation	23	6		9	2		27	0		8	9		9	14		2	38		19	2		0	33
	Citrate cycle (TCA cycle)	24	3		4	1		25	1		8	4		13	13		0	42		21	4		1	32
	Limonene and pinene degradation	21	7		9	2		24	0		6	9		8	14		3	38		20	3		0	32
	Two-component system - General	26	3		8	2		28	0		18	8		17	10		3	28		8	9		0	28
	Valine, leucine and isoleucine biosynthesis	28	1		3	1		28	1		10	3		12	7		0	41		21	6		0	34
	Glycine, serine and threonine metabolism	25	2		3	2		25	1		10	3		13	13		0	36		13	3		1	32
	PPAR signaling pathway	26	1		3	1		27	0		10	3		12	11		1	37		16	3		0	29
	Reductive carboxylate cycle (CO2 fixation)	20	3		8	1		25	0		8	8		12	7		1	32		16	5		0	26
	Lysine biosynthesis	23	3		7	1		23	0		9	7		12	7		1	30		8	4		0	29
	Oxidative phosphorylation	19	3		7	3		21	0		8	7		14	7		1	31		13	1		1	22
	beta-Alanine metabolism	21	2		4	1		22	0		9	4		11	9		1	28		11	2		1	22
	Nitrogen metabolism	14	6		9	2		18	0		7	9		9	8		1	27		14	2		1	21
	Phenylalanine metabolism	17	2		3	4		17	0		6	3		9	11		0	32		13	2		1	27
	Arginine and proline metabolism	19	3		5	0		21	0		5	5		9	9		1	29		13	4		0	22
	Pyrimidine metabolism	21	0		3	2		22	0		11	3		12	6		1	26		8	7		1	21
	Caprolactam degradation	15	4		4	2		16	0		3	4		6	10		2	30		17	0		0	22
	Pantothenate and CoA biosynthesis	21	0		3	1		22	0		11	3		10	4		0	23		9	5		0	19
	Naphthalene and anthracene degradation	9	7		8	0		12	0		3	8		3	13		4	23		12	3		0	24
	Urea cycle and metabolism of amino groups	23	1		3	0		23	0		13	3		14	6		0	17		6	4		0	16
	1- and 2-Methylnaphthalene degradation	12	7		8	1		15	0		5	8		5	12		3	20		10	1		0	20
	Histidine metabolism	13	3		6	0		15	0		7	6		7	10		2	23		7	5		0	20
	Tyrosine metabolism	14	5		7	1		15	0		9	7		10	9		4	13		5	2		0	17
	Geraniol degradation	16	3		3	1		16	0		4	3		6	6		1	27		13	0		0	18
	Phenylpropanoid biosynthesis	15	2		4	2		16	0		7	4		7	3		1	22		9	4		0	17
	Bile acid biosynthesis	14	4		7	1		15	0		5	7		5	10		2	18		5	1		0	16
	Folate biosynthesis	15	1		3	1		16	0		12	3		7	2		0	22		4	4		1	13
	Methane metabolism	10	5		6	2		13	0		4	6		6	5		1	18		6	2		0	17
	Glycerophospholipid metabolism	15	0		3	1		15	0		8	3		6	2		1	20		7	4		0	15
	Galactose metabolism	19	0		2	3		18	0		9	2		10	1		0	17		6	0		1	9
	Glycerolipid metabolism	16	2		3	2		16	1		7	3		8	3		1	14		4	1		2	12
	Biosynthesis of siderophore group nonribosomal peptides	14	1		3	1		14	0		6	3		6	4		1	17		6	3		0	15
	Starch and sucrose metabolism	16	1		2	1		16	0		9	2		12	0		1	16		8	1		0	8
	gamma-Hexachlorocyclohexane degradation	4	6		6	0		7	0		2	6		2	10		3	17		9	2		0	16
	Ribosome	14	0		3	2		14	0		4	3		4	5		0	18		2	2		0	18
	Sulfur metabolism	8	2		6	1		12	0		4	6		6	3		1	17		6	1		0	14
	D-Alanine metabolism	14	0		2	1		14	0		6	2		6	3		0	16		6	3		0	12
	Drug metabolism - other enzymes	12	1		3	0		14	0		9	3		8	2		2	9		2	7		0	13
	Phenylalanine, tyrosine and tryptophan biosynthesis	12	2		2	0		11	0		6	2		6	2		2	15		4	4		0	15
	Biosynthesis of unsaturated fatty acids	11	1		2	0		12	0		5	2		6	5		1	15		7	1		0	12
	D-Glutamine and D-glutamate metabolism	13	0		2	1		13	0		6	2		5	2		0	15		7	3		0	11
	Glutathione metabolism	10	1		3	2		10	0		6	3		7	4		1	13		4	1		1	12
	Pentose phosphate pathway	12	1		3	1		13	1		8	3		8	1		0	11		4	0		1	11
	3-Chloroacrylic acid degradation	13	3		5	1		13	0		5	5		5	3		2	10		3	1		0	8
	Selenoamino acid metabolism	9	1		4	1		10	0		5	4		6	5		2	12		4	1		1	9
	Fructose and mannose metabolism	12	1		2	1		13	0		8	2		10	1		2	10		3	0		0	8
	alpha-Linolenic acid metabolism	9	1		1	0		10	0		3	1		4	6		1	16		7	0		0	11
	Ascorbate and aldarate metabolism	10	2		3	0		11	0		6	3		6	2		1	12		5	1		0	8
	Fatty acid biosynthesis	8	0		1	1		8	0		2	1		3	3		0	15		8	3		0	12
	Nucleotide sugars metabolism	9	1		3	1		9	0		4	3		4	1		1	14		6	0		0	8
	Aminosugars metabolism	9	1		2	1		9	0		6	2		7	1		1	11		6	0		0	6
	Cysteine metabolism	6	1		4	0		10	0		3	4		8	0		1	7		6	2		0	6
	RNA polymerase	7	0		5	0		9	0		4	5		4	3		0	9		2	1		0	9
	Fatty acid elongation in mitochondria	7	2		1	0		7	0		2	1		3	4		1	13		5	0		0	7
	Glyoxylate and dicarboxylate metabolism	9	0		1	0		10	0		4	1		5	1		0	11		1	1		0	9
	Toluene and xylene degradation	7	1		1	1		7	0		3	1		2	4		0	9		3	1		0	8
	DNA replication	6	0		1	0		6	0		2	1		3	2		0	9		5	3		0	6
	Pentose and glucuronate interconversions	2	4		4	0		4	0		4	4		4	0		3	8		4	0		0	2
	Peptidoglycan biosynthesis	6	0		1	1		6	0		3	1		4	3		0	7		3	1		0	6
	MAPK signaling pathway - yeast	8	1		1	1		8	1		6	1		6	1		0	5		0	0		0	2
	Parkinsons disease	4	1		2	1		6	1		1	2		2	3		0	8		3	0		0	7
	Vibrio cholerae pathogenic cycle	8	1		2	0		8	0		6	2		4	1		0	4		0	1		0	4
	Methionine metabolism	5	1		1	0		6	0		2	1		4	2		1	6		2	1		0	8
	1,4-Dichlorobenzene degradation	1	2		3	0		3	0		1	3		1	4		1	6		3	1		0	6
	Ubiquinone biosynthesis	6	0		1	0		7	0		3	1		5	0		0	8		2	0		0	2
	Aminoacyl-tRNA biosynthesis	5	0		0	0		5	0		5	0		5	0		0	6		1	1		0	6
	Benzoate degradation via hydroxylation	6	0		0	1		6	0		2	0		1	2		0	7		2	1		0	4
	One carbon pool by folate	3	2		2	0		3	0		1	2		2	2		0	4		3	1		0	6
	Retinol metabolism	5	2		3	1		5	0		2	3		2	1		2	2		0	0		0	2
	Glycan structures - biosynthesis 2	3	1		1	0		4	0		2	1		2	2		1	5		4	0		0	3
	Atrazine degradation	5	0		0	0		5	0		3	0		4	1		0	3		2	1		0	3
	Type II secretion system	5	1		1	0		5	0		4	1		3	0		0	4		0	0		0	3
	N-Glycan biosynthesis	4	0		1	0		5	0		3	1		3	0		0	3		3	0		0	2
	Novobiocin biosynthesis	3	1		1	0		3	0		2	1		3	1		1	5		0	0		0	4
	Photosynthesis	4	0		0	0		4	0		0	0		2	1		0	6		2	0		0	6
	Protein export	3	2		2	0		4	0		1	2		1	2		0	3		0	0		0	5
	Lipopolysaccharide biosynthesis	3	0		1	0		4	0		2	1		3	0		0	5		3	0		0	2
	Nicotinate and nicotinamide metabolism	5	0		0	0		5	0		5	0		3	1		0	1		0	1		0	3
	Porphyrin and chlorophyll metabolism	3	2		2	0		2	0		2	2		2	0		1	4		2	0		0	1
	Trinitrotoluene degradation	3	0		1	0		4	0		2	1		3	1		0	3		1	1		0	3
	Styrene degradation	3	1		1	0		4	0		4	1		4	0		1	2		1	0		0	0
	Base excision repair	3	1		1	0		3	0		1	1		2	0		1	4		3	0		0	1
	N-Glycan degradation	4	0		0	1		4	0		2	0		4	0		0	2		1	0		1	2
	Glycan structures - biosynthesis 1	3	0		1	0		4	0		2	1		2	0		0	3		2	0		0	2
	Type I diabetes mellitus	4	0		0	1		3	0		2	0		1	0		0	4		0	1		1	3
	2,4-Dichlorobenzoate degradation	1	1		1	0		2	0		0	1		0	1		0	5		2	1		0	4
	Biosynthesis of ansamycins	2	1		1	0		2	0		0	1		1	1		0	4		3	0		0	3
	Calcium signaling pathway	3	0		0	0		3	0		1	0		1	1		0	4		2	0		0	4
	Synthesis and degradation of ketone bodies	3	0		0	0		3	0		1	0		1	3		0	4		1	0		0	3
	Nucleotide excision repair	3	0		0	0		3	0		2	0		2	0		0	4		2	0		0	2
	Taurine and hypotaurine metabolism	3	0		0	1		2	0		3	0		1	0		0	3		1	1		1	2
	Biphenyl degradation	2	1		1	1		3	0		0	1		0	0		0	4		1	0		0	3
	Streptomycin biosynthesis	4	0		0	1		3	0		1	0		1	0		0	4		1	0		0	2
	Biosynthesis of type II polyketide products	3	0		0	0		3	0		2	0		2	0		0	3		2	0		0	1
	Amyotrophic lateral sclerosis (ALS)	0	2		2	0		1	0		0	2		0	0		0	3		2	0		0	3
	p53 signaling pathway	1	0		1	1		2	1		1	1		2	1		0	1		1	0		0	1
	Homologous recombination	2	0		0	0		2	0		0	0		1	1		0	2		2	0		0	3
	Vitamin B6 metabolism	2	0		0	0		2	0		2	0		1	1		0	2		0	1		0	2
	Aminophosphonate metabolism	1	0		1	1		1	0		0	1		0	1		1	1		0	1		0	3
	Phosphotransferase system (PTS)	1	0		1	0		2	0		1	1		1	0		1	1		0	1		0	2
	Biosynthesis of steroids	1	1		0	0		1	1		0	0		0	1		1	2		1	0		0	1
	Ethylbenzene degradation	1	0		0	0		1	0		0	0		0	2		0	2		0	0		0	2
	Thiamine metabolism	1	0		0	0		1	0		0	0		1	0		0	3		2	0		0	0
	Non-homologous end-joining	0	0		1	0		1	0		1	1		1	0		1	0		0	0		0	1
	Bladder cancer	1	0		0	0		1	0		1	0		1	0		0	0		0	1		0	1
	Cell cycle	1	0		0	1		1	1		0	0		1	1		0	0		0	0		0	0
	Cell cycle - yeast	1	0		0	1		1	1		0	0		1	1		0	0		0	0		0	0
	ErbB signaling pathway	1	0		0	1		1	1		0	0		1	1		0	0		0	0		0	0
	Regulation of autophagy	1	0		0	1		1	1		0	0		1	1		0	0		0	0		0	0
	Tight junction	1	0		0	1		1	1		0	0		1	1		0	0		0	0		0	0
	MAPK signaling pathway	1	0		0	0		1	0		1	0		1	0		0	1		0	0		0	0
	Proteasome	1	0		0	0		1	0		0	0		1	0		0	1		1	0		0	0
	Fluorobenzoate degradation	1	0		0	0		1	0		0	0		0	0		0	1		1	0		0	0
	Lipoic acid metabolism	0	0		1	0		1	0		0	1		0	0		0	0		0	0		0	1
	Terpenoid biosynthesis	1	0		0	0		1	0		0	0		1	0		0	1		0	0		0	0
	Mismatch repair	0	0		0	0		0	0		0	0		0	0		0	2		1	0		0	0
	ECM-receptor interaction	0	0		0	0		0	0		0	0		0	0		0	1		1	0		0	0
	Polyketide sugar unit biosynthesis	0	0		0	0		0	0		0	0		0	0		0	1		1	0		0	0

[truncated: 4 more sheets: Table S10, Table S11, Table S12, Table S13]
